# Supplementary material for: Prevalence of sexually transmitted infections among foreigners living in Guangzhou, China: a cross-sectional study (2010–2017)
Source: BMC Infect Dis. 2020 May 14;20:345. doi: 10.1186/s12879-020-04995-8 (PMC7222532; doi:10.1186/s12879-020-04995-8)
Supplement: Supplementary file 1 — Additional file 1: Table 1. The prevalence of HBV/HCV/HIV/TPPA detected in samples of 40,935 participants. (XLS 6437 kb) [file 12879_2020_4995_MOESM1_ESM.xls]

## Sheet: 海关1
ID	Exam_date	region	Gender	age_group	Education_level	occupation_2	reason_visit	Age	Occupation	HBsAg_Y	hcv	HIV	tppa	filter_$	undetected
W310160089	2013	4	2	3	4	1	6	34	2	1	1	1	1	1	0
W009200025	2010	4	2	3	4	1	1	37	2	1	1	1	1	1	0
L710170051	2017	4	2	4	4	1	1	40	2	1	1	1	1	1	0
L709010004	2017	4	2	2	4	1	4	29	2	1	1	1	1	1	0
W108020185	2011	4	2	3	4	1	4	36	2	1	1	1	1	1	0
W108080105	2011	4	2	3	4	1	4	35	2	1	1	1	1	1	0
W011080107	2010	4	2	1	4	1	4	18	2	1	1	1	1	1	0
W107120240	2011	4	2	2	4	1	4	25	2	1	1	1	1	1	0
W302200028	2013	4	2	4	4	1	4	43	2	1	1	1	1	1	0
W507270150	2015	4	2	2	4	1	4	29	2	1	1	1	1	1	0
L706130135	2017	4	2	2	4	1	4	23	2	1	1	1	1	1	0
W608010019	2016	4	2	4	4	1	4	47	2	1	1	1	1	1	0
W308070121	2013	4	2	2	4	1	4	29	2	1	1	1	1	1	0
W503090065	2015	4	2	5	4	1	4	59	2	1	1	1	1	1	0
W509110146	2015	4	2	2	4	1	4	29	2	1	1	1	1	1	0
W509140155	2015	4	2	4	4	1	4	45	2	1	1	1	1	1	0
W104180162	2011	4	2	2	4	1	4	26	2	1	1	1	1	1	0
L710180018	2017	4	2	2	4	1	4	24	2	1	1	1	1	1	0
W008190054	2010	4	2	4	4	1	4	41	2	1	1	1	1	1	0
W008190101	2010	4	2	3	4	1	4	35	2	1	1	1	1	1	0
W608240008	2016	4	2	4	4	1	4	46	2	1	1	1	1	1	0
W307250248	2013	4	2	4	4	1	4	45	2	1	1	1	1	1	0
W307250253	2013	4	2	4	4	1	4	40	2	1	1	1	1	1	0
L707270028	2017	4	2	3	4	1	4	36	2	1	1	1	1	1	0
L702280112	2017	4	2	2	4	1	4	25	2	1	1	1	1	1	0
W607280015	2016	4	2	3	4	1	6	36	2	1	1	1	1	1	0
W509140015	2015	4	2	2	4	1	6	27	2	1	1	1	1	1	0
L705110032	2017	4	2	2	4	1	6	28	2	1	1	1	1	1	0
W209120157	2012	4	2	3	4	1	6	31	2	1	1	1	1	1	0
L709150154	2017	4	2	3	4	1	6	35	2	1	1	1	1	1	0
L703170142	2017	4	2	2	4	1	6	25	2	1	1	1	1	1	0
W509220036	2015	4	2	2	4	1	6	22	2	1	1	1	1	1	0
W005280092	2010	4	2	2	4	1	6	24	2	1	1	1	1	1	0
W406260107	2014	4	2	2	4	1	6	28	2	1	1	1	1	1	0
W104210030	2011	4	2	4	4	1	6	40	2	1	1	1	1	1	0
W104290058	2011	4	2	3	4	1	6	34	2	1	1	1	1	1	0
W101240073	2011	4	1	2	4	1	6	27	2	1	1	1	1	1	0
W403050040	2014	4	1	5	4	1	6	50	2	1	1	1	1	1	0
W305130125	2013	4	1	4	4	1	6	44	2	1	1	1	1	1	0
W507170178	2015	4	1	3	4	1	6	30	2	1	1	1	1	1	0
W405220105	2014	4	1	3	4	1	6	33	2	1	1	1	1	1	0
W309250113	2013	4	1	3	4	1	3	37	2	1	1	1	1	1	0
W009270048	2010	4	1	3	4	1	3	36	2	1	1	1	1	1	0
L703280198	2017	4	1	2	4	1	3	24	2	1	1	1	1	1	0
W306280062	2013	4	1	2	4	1	3	28	2	1	1	1	1	1	0
L706010022	2017	4	1	4	4	1	3	42	2	1	1	1	1	1	0
W408050010	2014	4	1	3	4	1	1	31	2	1	1	1	1	1	0
W405080145	2014	4	1	3	4	1	1	37	2	1	1	1	1	1	0
W609120172	2016	4	1	3	4	1	1	34	2	1	1	1	1	1	0
W410170060	2014	4	1	2	4	1	1	25	2	1	1	1	1	1	0
L703210005	2017	4	1	4	4	1	1	40	2	1	1	1	1	1	0
W402240165	2014	4	1	4	4	1	1	40	2	1	1	1	1	1	0
W607010129	2016	4	1	2	4	1	1	27	2	1	1	1	1	1	0
L703140060	2017	4	1	3	4	1	1	39	2	1	1	1	1	1	0
W604150021	2016	4	1	4	4	1	1	40	2	1	1	1	1	1	0
W310290061	2013	4	1	2	4	1	1	28	2	1	1	1	1	1	0
W309260076	2013	4	1	3	4	1	1	33	2	1	1	1	1	1	0
W104210032	2011	4	1	4	4	1	1	42	2	1	1	1	1	1	0
W411100106	2014	4	1	5	4	1	1	51	2	1	1	1	1	1	0
W606010118	2016	4	1	5	4	1	1	56	2	1	1	1	1	1	0
W409010123	2014	4	1	3	4	1	1	35	2	1	1	1	1	1	0
W601110021	2016	4	1	3	4	1	1	38	2	1	1	1	1	1	0
W601130057	2016	4	1	5	4	1	4	52	2	1	1	1	1	1	0
W412150135	2014	4	1	2	4	1	4	28	2	1	1	1	1	1	0
L707170028	2017	4	1	2	4	1	4	29	2	1	1	1	1	1	0
W605180138	2016	4	1	3	4	1	4	35	2	1	1	1	1	1	0
W506190136	2015	4	1	4	4	1	4	43	2	1	1	1	1	1	0
W606230085	2016	4	1	3	4	1	4	37	2	1	1	1	1	1	0
L705240141	2017	4	1	3	4	1	4	31	2	1	1	1	1	1	0
L709250084	2017	4	1	4	4	1	4	41	2	1	1	1	1	1	0
W503260032	2015	4	1	4	4	1	4	41	2	1	1	1	1	1	0
W610280105	2016	4	1	3	4	1	4	31	2	1	1	1	1	1	0
W608300147	2016	4	1	3	4	1	4	35	2	1	1	1	1	1	0
W008310139	2010	4	1	2	4	1	4	26	2	1	1	1	1	1	0
W008310139	2010	4	1	2	4	1	4	26	2	1	1	1	1	1	0
W404040102	2014	4	1	4	4	1	4	48	2	1	1	1	1	1	0
W605060002	2016	4	1	3	4	1	4	32	2	1	1	1	1	1	0
W409190131	2014	4	1	5	4	1	4	53	2	1	1	1	1	1	0
W507280069	2015	4	1	3	4	1	4	33	2	1	1	1	1	1	0
W410290014	2014	4	1	4	4	1	4	48	2	1	1	1	1	1	0
L709050043	2017	4	1	2	4	1	4	28	2	1	1	1	1	1	0
W509100134	2015	4	1	3	4	1	4	33	2	1	1	1	1	1	0
L710110104	2017	4	1	2	4	1	4	24	2	1	1	1	1	1	0
W609120008	2016	4	1	3	4	1	4	33	2	1	1	1	1	1	0
L702170013	2017	4	1	1	4	1	4	17	2	1	1	1	1	1	0
W402190081	2014	4	1	3	4	1	4	30	2	1	1	1	1	1	0
W209190096	2012	4	1	2	4	1	4	28	2	1	1	1	1	1	0
W405200163	2014	4	1	2	4	1	4	24	2	1	1	1	1	1	0
W602230068	2016	4	1	2	4	1	4	25	2	1	1	1	1	1	0
W507310070	2015	4	1	4	4	1	4	40	2	1	1	1	1	1	0
W508050004	2015	4	1	5	4	1	4	65	2	1	1	1	1	1	0
W506010210	2015	4	1	3	4	1	4	32	2	1	1	1	1	1	0
W307260044	2013	4	1	4	4	1	4	49	2	2	1	1	1	1	0
L706020109	2017	4	2	4	4	1	4	40	2	3	3	3	3	0	1
W606020139	2016	4	2	3	4	1	4	32	2	3	3	3	3	0	1
W501190063	2015	4	1	4	4	1	4	47	2	3	3	3	3	0	1
W607180111	2016	4	1	4	4	1	4	40	2	3	3	3	3	0	1
W509080264	2015	4	1	3	4	1	4	34	2	3	3	3	3	0	1
W303110124	2013	4	1	3	4	1	4	31	2	3	3	3	3	0	1
L706280073	2017	4	1	3	4	1	4	34	2	3	3	3	3	0	1
W502050050	2015	4	1	2	4	1	4	23	2	3	3	3	3	0	1
W010280097	2010	4	1	2	4	1	4	28	2	3	3	3	3	0	1
W509210171	2015	4	1	2	4	1	4	27	2	3	3	3	3	0	1
W501050084	2015	4	1	3	4	1	4	33	2	3	3	3	3	0	1
L703140177	2017	4	1	5	4	1	4	50	2	3	3	3	3	0	1
W108090191	2011	4	1	5	4	1	4	57	2	3	3	3	3	0	1
W110250134	2011	4	1	2	4	1	4	26	2	3	3	3	3	0	1
W407080198	2014	4	2	4	2	1	4	45	2	1	1	1	1	1	0
W103100094	2011	4	2	5	2	1	4	58	2	1	1	1	1	1	0
W310100079	2013	4	2	4	2	1	4	42	2	1	1	1	1	1	0
W607010081	2016	4	2	3	2	1	4	32	2	1	1	1	1	1	0
W004020087	2010	4	2	1	2	1	4	18	2	1	1	1	1	1	0
W304020089	2013	4	2	1	2	1	4	17	2	1	1	1	1	1	0
W603040188	2016	4	2	4	2	1	4	48	2	1	1	1	1	1	0
W211070024	2012	4	2	2	2	1	4	27	2	1	1	1	1	1	0
W108160049	2011	4	2	2	2	1	4	25	2	1	1	1	1	1	0
W402170086	2014	4	2	2	2	1	4	29	2	1	1	1	1	1	0
W509180136	2015	4	2	4	2	1	4	43	2	1	1	1	1	1	0
W402200173	2014	4	2	1	2	1	4	17	2	1	1	1	1	1	0
L707250131	2017	4	2	2	2	1	4	25	2	1	1	1	1	1	0
W608250121	2016	4	2	1	2	1	4	20	2	1	1	1	1	1	0
L712180072	2017	4	2	2	2	1	4	24	2	1	1	1	1	1	0
W507010094	2015	4	2	2	2	1	4	23	2	1	1	1	1	1	0
W411040048	2014	4	2	2	2	1	4	22	2	1	1	1	1	1	0
W206060089	2012	4	2	1	2	1	4	20	2	1	1	1	1	1	0
W206060095	2012	4	2	2	2	1	4	29	2	1	1	1	1	1	0
W505070051	2015	4	2	2	2	1	4	29	2	1	1	1	1	1	0
W505070054	2015	4	2	1	2	1	4	19	2	1	1	1	1	1	0
W407070122	2014	4	2	2	2	1	4	22	2	1	1	1	1	1	0
W309100084	2013	4	2	1	2	1	4	20	2	1	1	1	1	1	0
W211120090	2012	4	2	4	2	1	4	46	2	1	1	1	1	1	0
W410170082	2014	4	2	2	2	1	5	27	2	1	1	1	1	1	0
W507210088	2015	4	2	2	2	1	6	22	2	1	1	1	1	1	0
W104250064	2011	4	2	2	2	1	6	28	2	1	1	1	1	1	0
W301280096	2013	4	2	3	2	1	6	35	2	1	1	1	1	1	0
W108290205	2011	4	2	3	2	1	6	32	2	1	1	1	1	1	0
W003010060	2010	4	2	1	2	1	6	17	2	1	1	1	1	1	0
L709120061	2017	4	2	1	2	1	6	17	2	1	1	1	1	1	0
W108050209	2011	4	2	3	2	1	6	38	2	1	1	1	1	1	0
W002250039	2010	4	2	2	2	1	6	24	2	1	1	1	1	1	0
W602190086	2016	4	2	1	2	1	6	17	2	1	1	1	1	1	0
W603040112	2016	4	2	1	2	1	6	17	2	1	1	1	1	1	0
W309110267	2013	4	2	3	2	1	6	36	2	1	1	1	1	1	0
W505260095	2015	4	2	1	2	1	6	19	2	1	1	1	1	1	0
W103010118	2011	4	2	1	2	1	6	17	2	1	1	1	1	1	0
L708010022	2017	4	2	1	2	1	6	17	2	1	1	1	1	1	0
L709010079	2017	4	2	1	2	1	6	18	2	1	1	1	1	1	0
W003030110	2010	4	2	1	2	1	6	17	2	1	1	1	1	1	0
W309030033	2013	4	2	1	2	1	6	17	2	1	1	1	1	1	0
W309030265	2013	4	2	1	2	1	6	18	2	1	1	1	1	1	0
W409030022	2014	4	2	1	2	1	6	19	2	1	1	1	1	1	0
W011030013	2010	4	2	1	2	1	6	18	2	1	1	1	1	1	0
W003040059	2010	4	2	1	2	1	6	18	2	1	1	1	1	1	0
W403040089	2014	4	2	1	2	1	6	19	2	1	1	1	1	1	0
W508050003	2015	4	2	1	2	1	6	17	2	1	1	1	1	1	0
W601060075	2016	4	2	1	2	1	6	16	2	1	1	1	1	1	0
W302060023	2013	4	2	1	2	1	6	18	2	1	1	1	1	1	0
L709060048	2017	4	2	1	2	1	6	19	2	1	1	1	1	1	0
L709060139	2017	4	2	1	2	1	6	18	2	1	1	1	1	1	0
W509070071	2015	4	2	1	2	1	6	18	2	1	1	1	1	1	0
W509070074	2015	4	2	1	2	1	6	18	2	1	1	1	1	1	0
W509070185	2015	4	2	1	2	1	6	19	2	1	1	1	1	1	0
W609070032	2016	4	2	1	2	1	6	19	2	1	1	1	1	1	0
W507080004	2015	4	2	1	2	1	6	17	2	1	1	1	1	1	0
L701090015	2017	4	2	1	2	1	6	20	2	1	1	1	1	1	0
W503090044	2015	4	2	1	2	1	6	18	2	1	1	1	1	1	0
W411100030	2014	4	2	2	2	1	6	22	2	1	1	1	1	1	0
W506110195	2015	4	2	1	2	1	6	17	2	1	1	1	1	1	0
W607110055	2016	4	2	1	2	1	6	20	2	1	1	1	1	1	0
L701120072	2017	4	2	1	2	1	6	17	2	1	1	1	1	1	0
W003120050	2010	4	2	1	2	1	6	18	2	1	1	1	1	1	0
W403120129	2014	4	2	1	2	1	6	20	2	1	1	1	1	1	0
L709120130	2017	4	2	1	2	1	6	19	2	1	1	1	1	1	0
W505130131	2015	4	2	1	2	1	6	18	2	1	1	1	1	1	0
W507130132	2015	4	2	1	2	1	6	18	2	1	1	1	1	1	0
W601150008	2016	4	2	1	2	1	6	19	2	1	1	1	1	1	0
W504150202	2015	4	2	1	2	1	6	18	2	1	1	1	1	1	0
W109150072	2011	4	2	3	2	1	6	38	2	1	1	1	1	1	0
L709150123	2017	4	2	1	2	1	6	18	2	1	1	1	1	1	0
W010150097	2010	4	2	1	2	1	6	20	2	1	1	1	1	1	0
L711160019	2017	4	2	1	2	1	6	18	2	1	1	1	1	1	0
W102170084	2011	4	2	1	2	1	6	18	2	1	1	1	1	1	0
W103170039	2011	4	2	1	2	1	6	19	2	1	1	1	1	1	0
W603170125	2016	4	2	2	2	1	6	23	2	1	1	1	1	1	0
W606170044	2016	4	2	1	2	1	6	17	2	1	1	1	1	1	0
W209190155	2012	4	2	1	2	1	6	18	2	1	1	1	1	1	0
W408200014	2014	4	2	1	2	1	6	18	2	1	1	1	1	1	0
W109200090	2011	4	2	1	2	1	6	18	2	1	1	1	1	1	0
L702210128	2017	4	2	4	2	1	6	40	2	1	1	1	1	1	0
W202220031	2012	4	2	1	2	1	3	18	2	1	1	1	1	1	0
W003220061	2010	4	2	1	2	1	3	19	2	1	1	1	1	1	0
W408220124	2014	4	2	1	2	1	3	18	2	1	1	1	1	1	0
W310220123	2013	4	2	1	2	1	3	19	2	1	1	1	1	1	0
W612220035	2016	4	2	1	2	1	4	17	2	1	1	1	1	1	0
W308230126	2013	4	2	1	2	1	4	16	2	1	1	1	1	1	0
W101240100	2011	4	2	1	2	1	4	18	2	1	1	1	1	1	0
W102240067	2011	4	2	1	2	1	6	16	2	1	1	1	1	1	0
W202240020	2012	4	2	1	2	1	6	17	2	1	1	1	1	1	0
W204240198	2012	4	2	1	2	1	6	19	2	1	1	1	1	1	0
L704240015	2017	4	2	1	2	1	6	18	2	1	1	1	1	1	0
L704240016	2017	4	2	1	2	1	4	18	2	1	1	1	1	1	0
W406240058	2014	4	2	1	2	1	4	19	2	1	1	1	1	1	0
W406240154	2014	4	2	1	2	1	4	18	2	1	1	1	1	1	0
W606240170	2016	4	2	1	2	1	6	18	2	1	1	1	1	1	0
W509240072	2015	4	2	1	2	1	4	19	2	1	1	1	1	1	0
L711240083	2017	4	2	1	2	1	1	17	2	1	1	1	1	1	0
W502250026	2015	4	2	2	2	1	1	24	2	1	1	1	1	1	0
W103250095	2011	4	2	1	2	1	6	17	2	1	1	1	1	1	0
W607250186	2016	4	2	1	2	1	3	17	2	1	1	1	1	1	0
L708250096	2017	4	2	1	2	1	3	19	2	1	1	1	1	1	0
L709250074	2017	4	2	1	2	1	3	19	2	1	1	1	1	1	0
W002260034	2010	4	2	1	2	1	1	16	2	1	1	1	1	1	0
W402260114	2014	4	2	2	2	1	1	29	2	1	1	1	1	1	0
W105260017	2011	4	2	1	2	1	1	18	2	1	1	1	1	1	0
W108260088	2011	4	2	2	2	1	1	21	2	1	1	1	1	1	0
L709260208	2017	4	2	1	2	1	1	18	2	1	1	1	1	1	0
W302270114	2013	4	2	1	2	1	4	20	2	1	1	1	1	1	0
L702270058	2017	4	2	1	2	1	4	16	2	1	1	1	1	1	0
W104270104	2011	4	2	1	2	1	4	16	2	1	1	1	1	1	0
W504270160	2015	4	2	1	2	1	4	16	2	1	1	1	1	1	0
W008270207	2010	4	2	1	2	1	4	18	2	1	1	1	1	1	0
W008270207	2010	4	2	1	2	1	4	18	2	1	1	1	1	1	0
W410270051	2014	4	2	2	2	1	4	23	2	1	1	1	1	1	0
L710270015	2017	4	2	1	2	1	4	17	2	1	1	1	1	1	0
W102280004	2011	4	2	2	2	1	6	21	2	1	1	1	1	1	0
W202280155	2012	4	2	3	2	1	6	35	2	1	1	1	1	1	0
W302280012	2013	4	2	2	2	1	3	24	2	1	1	1	1	1	0
W502280038	2015	4	2	2	2	1	3	25	2	1	1	1	1	1	0
W103280023	2011	4	2	2	2	1	3	21	2	1	1	1	1	1	0
W403280076	2014	4	2	1	2	1	3	18	2	1	1	1	1	1	0
W606280154	2016	4	2	1	2	1	3	19	2	1	1	1	1	1	0
L707280194	2017	4	2	1	2	1	4	17	2	1	1	1	1	1	0
W208280179	2012	4	2	2	2	1	4	23	2	1	1	1	1	1	0
W208280184	2012	4	2	1	2	1	4	17	2	1	1	1	1	1	0
W308300043	2013	4	2	1	2	1	4	20	2	1	1	1	1	1	0
W608300098	2016	4	2	1	2	1	6	19	2	1	1	1	1	1	0
W408260026	2014	4	2	4	2	1	1	48	2	1	1	1	1	1	0
W405080125	2014	4	2	5	2	1	1	56	2	1	1	1	1	1	0
W505080143	2015	4	2	4	2	1	1	47	2	1	1	1	1	1	0
W010080089	2010	4	2	2	2	1	1	22	2	1	1	1	1	1	0
W407100032	2014	4	2	3	2	1	1	38	2	1	1	1	1	1	0
W403110134	2014	4	2	5	2	1	1	50	2	1	1	1	1	1	0
W409190118	2014	4	2	3	2	1	1	36	2	1	1	1	1	1	0
W507220181	2015	4	2	2	2	1	1	24	2	1	1	1	1	1	0
W505260028	2015	4	2	4	2	1	1	43	2	1	1	1	1	1	0
W406260178	2014	4	2	4	2	1	1	44	2	1	1	1	1	1	0
W510300058	2015	4	2	5	2	1	1	60	2	1	1	1	1	1	0
W609070008	2016	4	2	5	2	1	1	62	2	1	1	1	1	1	0
L703010154	2017	4	2	5	2	1	1	52	2	1	1	1	1	1	0
W503030102	2015	4	2	5	2	1	1	63	2	1	1	1	1	1	0
W008030102	2010	4	2	3	2	1	1	39	2	1	1	1	1	1	0
L710090059	2017	4	2	4	2	1	1	42	2	1	1	1	1	1	0
W201120035	2012	4	2	2	2	1	1	22	2	1	1	1	1	1	0
L708160040	2017	4	2	5	2	1	1	60	2	1	1	1	1	1	0
L707180253	2017	4	2	5	2	1	4	63	2	1	1	1	1	1	0
L711210030	2017	4	2	5	2	1	4	63	2	1	1	1	1	1	0
W003240041	2010	4	2	3	2	5	4	30	9	1	1	1	1	1	0
W607290057	2016	4	2	1	2	5	4	20	9	1	1	1	1	1	0
W503060039	2015	4	2	2	2	5	4	22	9	1	1	1	1	1	0
W007260062	2010	4	2	2	2	5	4	29	9	1	1	1	1	1	0
W105190024	2011	4	2	5	2	5	4	64	9	1	1	1	1	1	0
W407010003	2014	4	1	5	2	5	4	61	9	1	1	1	1	1	0
W108030010	2011	4	1	5	2	5	4	63	9	1	1	1	1	1	0
W607040052	2016	4	1	5	2	5	4	57	9	1	1	1	1	1	0
W109060065	2011	4	1	5	2	5	4	52	9	1	1	1	1	1	0
W604070053	2016	4	1	4	2	5	4	40	9	1	1	1	1	1	0
W307080100	2013	4	1	2	2	5	4	24	9	1	1	1	1	1	0
W501090011	2015	4	1	5	2	5	4	50	9	1	1	1	1	1	0
W310100076	2013	4	1	4	2	5	4	45	9	1	1	1	1	1	0
W506180068	2015	4	1	3	2	5	4	38	9	1	1	1	1	1	0
W408210026	2014	4	1	3	2	5	4	33	9	1	1	1	1	1	0
W111250079	2011	4	1	4	2	5	4	48	9	1	1	1	1	1	0
W501270120	2015	4	1	4	2	5	4	45	9	1	1	1	1	1	0
W410300029	2014	4	1	5	2	5	4	53	9	1	1	1	1	1	0
L709210070	2017	4	1	3	2	5	4	31	9	1	1	1	1	1	0
W608150205	2016	4	1	3	2	5	4	33	9	1	1	1	1	1	0
W310180004	2013	4	1	3	2	5	4	33	9	1	1	1	1	1	0
W212060018	2012	4	1	2	2	5	4	27	9	1	1	1	1	1	0
W510210189	2015	4	1	3	2	5	4	39	9	1	1	1	1	1	0
W203230003	2012	4	1	2	2	5	4	24	9	1	1	1	1	1	0
W007190020	2010	4	1	4	2	5	4	49	9	1	1	1	1	1	0
W003090060	2010	4	1	2	2	5	6	27	9	1	1	1	1	1	0
W106100135	2011	4	1	2	2	5	6	25	9	1	1	1	1	1	0
W002010014	2010	4	1	2	2	5	6	28	9	1	1	1	1	1	0
W004020084	2010	4	1	2	2	5	6	21	9	1	1	1	1	1	0
L708020242	2017	4	1	3	2	5	6	31	9	1	1	1	1	1	0
W307030197	2013	4	1	4	2	5	6	48	9	1	1	1	1	1	0
W511030052	2015	4	1	4	2	5	6	45	9	1	1	1	1	1	0
W505040036	2015	4	1	4	2	5	6	41	9	1	1	1	1	1	0
W607040082	2016	4	1	3	2	5	6	35	9	1	1	1	1	1	0
W411040044	2014	4	1	3	2	5	6	30	9	1	1	1	1	1	0
W207060004	2012	4	1	2	2	5	6	27	9	1	1	1	1	1	0
L707070120	2017	4	1	4	2	5	6	41	9	1	1	1	1	1	0
W010090066	2010	4	1	2	2	5	6	29	9	1	1	1	1	1	0
W106100130	2011	4	1	2	2	5	6	26	9	1	1	1	1	1	0
W201120041	2012	4	1	2	2	5	6	28	9	1	1	1	1	1	0
W010140008	2010	4	1	3	2	5	6	36	9	1	1	1	1	1	0
W010140012	2010	4	1	4	2	5	6	40	9	1	1	1	1	1	0
W402170083	2014	4	1	2	2	5	6	29	9	1	1	1	1	1	0
W508190153	2015	4	1	3	2	5	6	32	9	1	1	1	1	1	0
W112190106	2011	4	1	2	2	5	6	26	9	1	1	1	1	1	0
W402210158	2014	4	1	3	2	5	6	37	9	1	1	1	1	1	0
W103210053	2011	4	1	2	2	5	6	26	9	1	1	1	1	1	0
W103210055	2011	4	1	2	2	5	6	25	9	1	1	1	1	1	0
W009210061	2010	4	1	2	2	5	6	24	9	1	1	1	1	1	0
W310220038	2013	4	1	2	2	5	6	27	9	1	1	1	1	1	0
L710230036	2017	4	1	2	2	5	6	28	9	1	1	1	1	1	0
W301240085	2013	4	1	2	2	5	6	29	9	1	1	1	1	1	0
W603240001	2016	4	1	2	2	5	6	28	9	1	1	1	1	1	0
W110240091	2011	4	1	2	2	5	6	27	9	1	1	1	1	1	0
W102250092	2011	4	1	2	2	5	6	25	9	1	1	1	1	1	0
W311260108	2013	4	1	3	2	5	6	31	9	1	1	1	1	1	0
W001270064	2010	4	1	5	2	5	6	52	9	1	1	1	1	1	0
W209270131	2012	4	1	4	2	5	6	45	9	1	1	1	1	1	0
W301280097	2013	4	1	3	2	5	6	30	9	1	1	1	1	1	0
W607290024	2016	4	1	5	2	5	6	52	9	1	1	1	1	1	0
W205300067	2012	4	1	3	2	5	6	36	9	1	1	1	1	1	0
W605300120	2016	4	1	3	2	5	6	38	9	1	1	1	1	1	0
L705030135	2017	4	1	5	2	5	6	50	9	1	1	1	1	1	0
W507010092	2015	4	1	3	2	5	6	36	9	1	1	1	1	1	0
W507010093	2015	4	1	3	2	5	6	31	9	1	1	1	1	1	0
W211010031	2012	4	1	2	2	5	6	22	9	1	1	1	1	1	0
L705020026	2017	4	1	2	2	5	6	22	9	1	1	1	1	1	0
L711030110	2017	4	1	2	2	5	6	25	9	1	1	1	1	1	0
W411040046	2014	4	1	3	2	5	6	30	9	1	1	1	1	1	0
W411040047	2014	4	1	3	2	5	6	35	9	1	1	1	1	1	0
W611040042	2016	4	1	2	2	5	6	29	9	1	1	1	1	1	0
W604050012	2016	4	1	2	2	5	6	21	9	1	1	1	1	1	0
W612060026	2016	4	1	2	2	1	6	21	5	1	1	1	1	1	0
W505070056	2015	4	1	2	2	3	6	24	7	1	1	1	1	1	0
W407070129	2014	4	1	2	2	3	6	22	7	1	1	1	1	1	0
W009090064	2010	4	1	4	2	3	6	48	7	1	1	1	1	1	0
W106100129	2011	4	1	2	2	3	6	21	7	1	1	1	1	1	0
W106100136	2011	4	1	1	2	3	6	19	7	1	1	1	1	1	0
W309100079	2013	4	1	2	2	3	6	28	7	1	1	1	1	1	0
W211120091	2012	4	1	4	2	3	6	43	7	1	1	1	1	1	0
W607150099	2016	4	1	2	2	3	6	26	7	1	1	1	1	1	0
W204170057	2012	4	1	1	2	2	6	18	6	1	1	1	1	1	0
W410170084	2014	4	1	2	2	2	6	27	6	1	1	1	1	1	0
W410170090	2014	4	1	1	2	1	6	20	5	1	1	1	1	1	0
W004200033	2010	4	1	3	2	1	6	32	5	1	1	1	1	1	0
W004200037	2010	4	1	1	2	5	6	20	9	1	1	1	1	1	0
W507210086	2015	4	1	4	2	1	6	48	2	1	1	1	1	1	0
W507210089	2015	4	1	2	2	1	6	25	2	1	1	1	1	1	0
L702220043	2017	4	1	4	2	1	6	42	2	1	1	1	1	1	0
W309230080	2013	4	1	2	2	1	3	26	2	1	1	1	1	1	0
W204240168	2012	4	1	3	2	1	3	35	2	1	1	1	1	1	0
W104250067	2011	4	1	3	2	1	3	35	2	1	1	1	1	1	0
W104250068	2011	4	1	2	2	1	3	22	2	1	1	1	1	1	0
W104250072	2011	4	1	2	2	1	3	27	2	1	1	1	1	1	0
W501280015	2015	4	1	1	2	1	3	15	2	1	1	1	1	1	0
W310280055	2013	4	1	2	2	1	3	26	2	1	1	1	1	1	0
W310280059	2013	4	1	1	2	1	3	19	2	1	1	1	1	1	0
W108290206	2011	4	1	2	2	1	3	26	2	1	1	1	1	1	0
W208300042	2012	4	1	2	2	1	3	24	2	1	1	1	1	1	0
W208300046	2012	4	1	3	2	1	3	36	2	1	1	1	1	1	0
W601290066	2016	4	1	1	2	1	3	17	2	1	1	1	1	1	0
W011040055	2010	4	1	2	2	1	3	29	2	1	1	1	1	1	0
W401100112	2014	4	1	5	2	1	3	56	2	1	1	1	1	1	0
W107180129	2011	4	1	5	2	1	3	51	2	1	1	1	1	1	0
W202270049	2012	4	1	3	2	1	3	31	2	1	1	1	1	1	0
W007290066	2010	4	1	5	2	1	3	51	2	1	1	1	1	1	0
W010080088	2010	4	1	2	2	1	3	29	2	1	1	1	1	1	0
W404210133	2014	4	1	1	2	1	3	19	2	1	1	1	1	1	0
W503250007	2015	4	1	1	2	1	3	18	2	1	1	1	1	1	0
W407030110	2014	4	1	1	2	1	3	18	2	1	1	1	1	1	0
W407150154	2014	4	1	1	2	1	3	17	2	1	1	1	1	1	0
L709220009	2017	4	1	1	2	1	3	19	2	1	1	1	1	1	0
W212060112	2012	4	1	1	2	1	3	17	2	1	1	1	1	1	0
W003160083	2010	4	1	1	2	1	3	18	2	1	1	1	1	1	0
W003010059	2010	4	1	1	2	1	3	18	2	1	1	1	1	1	0
W003010070	2010	4	1	1	2	1	3	18	2	1	1	1	1	1	0
W003010160	2010	4	1	1	2	1	3	18	2	1	1	1	1	1	0
W408010145	2014	4	1	1	2	1	3	18	2	1	1	1	1	1	0
W309020180	2013	4	1	1	2	1	3	17	2	1	1	1	1	1	0
W409020084	2014	4	1	1	2	1	3	19	2	1	1	1	1	1	0
W503030088	2015	4	1	1	2	1	3	16	2	1	1	1	1	1	0
W407030115	2014	4	1	1	2	1	3	18	2	1	1	1	1	1	0
W209030291	2012	4	1	1	2	1	3	18	2	1	1	1	1	1	0
W209030294	2012	4	1	1	2	1	3	15	2	1	1	1	1	1	0
W403040034	2014	4	1	2	2	1	3	25	2	1	1	1	1	1	0
W107040127	2011	4	1	1	2	1	3	20	2	1	1	1	1	1	0
W209040074	2012	4	1	1	2	1	3	20	2	1	1	1	1	1	0
L712040038	2017	4	1	1	2	1	3	17	2	1	1	1	1	1	0
L701050050	2017	4	1	2	2	1	3	21	2	1	1	1	1	1	0
W503050094	2015	4	1	1	2	1	3	18	2	1	1	1	1	1	0
W109060134	2011	4	1	1	2	1	3	17	2	1	1	1	1	1	0
W509060102	2015	4	1	1	2	1	3	20	2	1	1	1	1	1	0
W609060181	2016	4	1	1	2	1	3	18	2	1	1	1	1	1	0
L709060049	2017	4	1	1	2	1	3	18	2	1	1	1	1	1	0
W311060046	2013	4	1	2	2	1	3	25	2	1	1	1	1	1	0
W403070084	2014	4	1	1	2	1	3	19	2	1	1	1	1	1	0
W405070010	2014	4	1	1	2	1	3	17	2	1	1	1	1	1	0
W006070129	2010	4	1	1	2	1	3	19	2	1	1	1	1	1	0
W507070016	2015	4	1	1	2	1	3	18	2	1	1	1	1	1	0
W111070106	2011	4	1	2	2	1	3	23	2	1	1	1	1	1	0
W109080216	2011	4	1	2	2	1	3	24	2	1	1	1	1	1	0
W509080057	2015	4	1	1	2	1	3	17	2	1	1	1	1	1	0
W211080122	2012	4	1	1	2	1	3	13	2	1	1	1	1	1	0
W012080020	2010	4	1	1	2	1	3	18	2	1	1	1	1	1	0
L706090013	2017	4	1	1	2	1	3	18	2	1	1	1	1	1	0
W008090130	2010	4	1	1	2	1	3	20	2	1	1	1	1	1	0
W009090029	2010	4	1	1	2	1	3	20	2	1	1	1	1	1	0
W109090183	2011	4	1	1	2	1	3	18	2	1	1	1	1	1	0
W309090198	2013	4	1	3	2	1	3	32	2	1	1	1	1	1	0
W609090049	2016	4	1	2	2	1	3	23	2	1	1	1	1	1	0
W612090047	2016	4	1	1	2	1	3	18	2	1	1	1	1	1	0
L705100081	2017	4	1	1	2	1	3	18	2	1	1	1	1	1	0
W409100181	2014	4	1	3	2	1	3	37	2	1	1	1	1	1	0
W411100189	2014	4	1	1	2	1	3	18	2	1	1	1	1	1	0
W611100101	2016	4	1	1	2	1	3	14	2	1	1	1	1	1	0
W212100077	2012	4	1	1	2	1	3	19	2	1	1	1	1	1	0
W610110039	2016	4	1	2	2	1	3	21	2	1	1	1	1	1	0
W203120165	2012	4	1	1	2	1	3	18	2	1	1	1	1	1	0
W303120129	2013	4	1	1	2	1	3	17	2	1	1	1	1	1	0
W403120022	2014	4	1	1	2	1	3	19	2	1	1	1	1	1	0
W307120154	2013	4	1	1	2	1	3	18	2	1	1	1	1	1	0
W008120136	2010	4	1	1	2	1	3	19	2	1	1	1	1	1	0
W308130155	2013	4	1	2	2	1	3	21	2	1	1	1	1	1	0
W309130122	2013	4	1	2	2	1	3	22	2	1	1	1	1	1	0
W609130205	2016	4	1	1	2	1	3	18	2	1	1	1	1	1	0
L709130014	2017	4	1	1	2	1	3	18	2	1	1	1	1	1	0
L709130134	2017	4	1	1	2	1	3	17	2	1	1	1	1	1	0
W007140142	2010	4	1	1	2	1	3	18	2	1	1	1	1	1	0
W507140212	2015	4	1	1	2	1	3	17	2	1	1	1	1	1	0
W109140149	2011	4	1	1	2	1	3	19	2	1	1	1	1	1	0
W303150064	2013	4	1	1	2	1	3	19	2	1	1	1	1	1	0
W504150201	2015	4	1	2	2	1	3	24	2	1	1	1	1	1	0
W206150217	2012	4	1	1	2	1	3	17	2	1	1	1	1	1	0
W509150008	2015	4	1	1	2	1	3	20	2	1	1	1	1	1	0
W412150152	2014	4	1	1	2	1	1	17	2	1	1	1	1	1	0
W102170075	2011	4	1	1	2	1	1	18	2	1	1	1	1	1	0
L702170094	2017	4	1	1	2	1	1	17	2	1	1	1	1	1	0
W103170043	2011	4	1	2	2	1	1	24	2	1	1	1	1	1	0
W103170045	2011	4	1	1	2	1	1	17	2	1	1	1	1	1	0
W603170123	2016	4	1	1	2	1	1	18	2	1	1	1	1	1	0
W305170092	2013	4	1	1	2	1	1	19	2	1	1	1	1	1	0
W409170061	2014	4	1	3	2	1	1	33	2	1	1	1	1	1	0
W410170007	2014	4	1	1	2	1	1	18	2	1	1	1	1	1	0
W102180158	2011	4	1	2	2	1	1	23	2	1	1	1	1	1	0
W102180182	2011	4	1	1	2	1	1	20	2	1	1	1	1	1	0
W306180231	2013	4	1	1	2	1	1	17	2	1	1	1	1	1	0
W506180141	2015	4	1	1	2	1	1	18	2	1	1	1	1	1	0
W209180184	2012	4	1	1	2	1	1	18	2	1	1	1	1	1	0
W605190152	2016	4	1	1	2	1	1	19	2	1	1	1	1	1	0
W408190111	2014	4	1	2	2	1	1	21	2	1	1	1	1	1	0
L709190159	2017	4	1	2	2	1	1	21	2	1	1	1	1	1	0
W612190071	2016	4	1	1	2	1	1	19	2	1	1	1	1	1	0
W202200200	2012	4	1	1	2	1	1	19	2	1	1	1	1	1	0
L703200031	2017	4	1	1	2	1	1	19	2	1	1	1	1	1	0
L709200013	2017	4	1	1	2	1	1	20	2	1	1	1	1	1	0
W410200110	2014	4	1	1	2	1	1	18	2	1	1	1	1	1	0
W102210124	2011	4	1	1	2	1	1	19	2	1	1	1	1	1	0
L708210030	2017	4	1	1	2	1	1	19	2	1	1	1	1	1	0
W004220045	2010	4	1	1	2	1	1	19	2	1	1	1	1	1	0
W404220066	2014	4	1	1	2	1	1	17	2	1	1	1	1	1	0
W109220091	2011	4	1	1	2	1	1	18	2	1	1	1	1	1	0
L709220068	2017	4	1	1	2	1	1	18	2	1	1	1	1	1	0
L709220092	2017	4	1	1	2	1	1	19	2	1	1	1	1	1	0
L709220094	2017	4	1	1	2	1	1	17	2	1	1	1	1	1	0
W102230172	2011	4	1	1	2	1	1	18	2	1	1	1	1	1	0
W409230115	2014	4	1	1	2	1	1	19	2	1	1	1	1	1	0
W011230094	2010	4	1	1	2	1	1	18	2	1	1	1	1	1	0
W202240053	2012	4	1	1	2	1	1	18	2	1	1	1	1	1	0
W402240219	2014	4	1	2	2	1	1	23	2	1	1	1	1	1	0
W603240020	2016	4	1	1	2	1	1	18	2	1	1	1	1	1	0
W002250035	2010	4	1	2	2	1	1	21	2	1	1	1	1	1	0
W003250078	2010	4	1	1	2	1	1	18	2	1	1	1	1	1	0
W207250187	2012	4	1	1	2	1	1	18	2	1	1	1	1	1	0
W607250112	2016	4	1	1	2	1	1	17	2	1	1	1	1	1	0
W409250177	2014	4	1	1	2	1	1	19	2	1	1	1	1	1	0
L709250050	2017	4	1	1	2	1	1	18	2	1	1	1	1	1	0
W402260170	2014	4	1	1	2	1	1	18	2	1	1	1	1	1	0
W003260112	2010	4	1	1	2	1	1	18	2	1	1	1	1	1	0
W403260155	2014	4	1	1	2	1	1	17	2	1	1	1	1	1	0
W610260022	2016	4	1	1	2	1	1	18	2	1	1	1	1	1	0
W411260135	2014	4	1	2	2	1	1	21	2	1	1	1	1	1	0
W302270112	2013	4	1	1	2	1	1	20	2	1	1	1	1	1	0
W503270079	2015	4	1	1	2	1	1	18	2	1	1	1	1	1	0
W008270049	2010	4	1	2	2	1	1	21	2	1	1	1	1	1	0
W008270081	2010	4	1	1	2	1	1	19	2	1	1	1	1	1	0
W008270049	2010	4	1	2	2	1	1	21	2	1	1	1	1	1	0
W008270081	2010	4	1	1	2	1	1	19	2	1	1	1	1	1	0
W208270176	2012	4	1	2	2	1	1	21	2	1	1	1	1	1	0
W508270010	2015	4	1	1	2	1	4	19	2	1	1	1	1	1	0
W309270084	2013	4	1	1	2	1	4	18	2	1	1	1	1	1	0
W609270130	2016	4	1	1	2	1	4	20	2	1	1	1	1	1	0
W610270028	2016	4	1	1	2	1	4	17	2	1	1	1	1	1	0
W103280060	2011	4	1	1	2	1	4	16	2	1	1	1	1	1	0
W208280186	2012	4	1	1	2	1	4	19	2	1	1	1	1	1	0
L709280050	2017	4	1	2	2	1	4	22	2	1	1	1	1	1	0
W612280118	2016	4	1	1	2	1	4	17	2	1	1	1	1	1	0
W501290037	2015	4	1	1	2	1	4	17	2	1	1	1	1	1	0
W211290002	2012	4	1	2	2	1	4	22	2	1	1	1	1	1	0
W503300009	2015	4	1	1	2	1	4	19	2	1	1	1	1	1	0
W504300108	2015	4	1	2	2	1	4	22	2	1	1	1	1	1	0
W008300054	2010	4	1	2	2	1	4	21	2	1	1	1	1	1	0
W008300054	2010	4	1	2	2	1	4	21	2	1	1	1	1	1	0
L709300027	2017	4	1	1	2	1	4	18	2	1	1	1	1	1	0
W104110153	2011	4	1	5	2	1	4	82	2	1	1	1	1	1	0
W405080124	2014	4	1	5	2	1	4	58	2	1	1	1	1	1	0
W308230013	2013	4	1	5	2	1	4	64	2	1	1	1	1	1	0
W103310122	2011	4	1	5	2	1	4	72	2	1	1	1	1	1	0
W602180026	2016	4	1	5	2	1	4	62	2	1	1	1	1	1	0
L706130022	2017	4	1	3	2	1	4	35	2	1	1	1	1	1	0
W601060047	2016	4	1	2	2	1	4	27	2	1	1	1	1	1	0
L708140021	2017	4	1	4	2	1	4	45	2	1	1	1	1	1	0
L702090039	2017	4	1	5	2	1	4	57	2	1	1	1	1	1	0
W107120053	2011	4	1	5	2	1	4	67	2	1	1	1	1	1	0
W411190009	2014	4	1	5	2	1	4	65	2	1	1	1	1	1	0
W507290161	2015	4	2	1	2	1	4	18	2	2	1	1	1	1	0
L709290167	2017	4	2	1	2	1	4	19	2	2	1	1	1	1	0
W401170006	2014	4	2	5	2	1	4	58	2	2	1	1	1	1	0
W610190077	2016	4	2	5	2	1	4	57	2	2	1	1	1	1	0
W603080108	2016	4	2	4	2	1	4	47	2	2	1	1	1	1	0
W607110135	2016	4	2	4	2	1	4	48	2	2	1	1	1	1	0
W106080129	2011	4	2	3	2	1	4	35	2	2	1	1	1	1	0
W103100008	2011	4	2	5	2	1	4	61	2	2	1	1	1	1	0
W611020011	2016	4	1	5	2	1	4	61	2	2	1	1	1	1	0
L707110062	2017	4	1	1	2	1	4	19	2	2	1	1	1	1	0
W109130112	2011	4	1	1	2	1	4	19	2	2	1	1	1	1	0
W109200097	2011	4	1	1	2	1	4	19	2	2	1	1	1	1	0
W607290023	2016	4	1	1	2	1	4	17	2	2	1	1	1	1	0
W602250062	2016	4	1	5	2	1	4	53	2	2	1	1	1	1	0
W612200154	2016	4	1	5	2	1	4	57	2	2	1	1	1	1	0
W109020157	2011	4	2	1	2	1	4	17	2	2	1	1	1	1	0
W509210209	2015	4	2	1	2	1	4	18	2	1	2	1	1	1	0
L709260123	2017	4	1	1	2	1	4	17	2	1	1	1	1	1	0
W205140069	2012	4	1	1	2	1	4	18	2	1	1	1	3	0	1
W108250149	2011	4	1	2	2	1	4	21	2	1	1	1	3	0	1
W112080101	2011	4	2	2	2	1	4	27	2	3	3	3	3	0	1
W208060060	2012	4	2	2	2	1	4	21	2	3	3	3	3	0	1
W312230216	2013	4	2	1	2	1	4	20	2	3	3	3	3	0	1
W512240003	2015	4	2	5	2	1	4	52	2	3	3	3	3	0	1
W008120178	2010	4	2	1	2	1	4	18	2	3	3	3	3	0	1
W108160219	2011	4	2	3	2	1	4	34	2	3	3	3	3	0	1
W502090176	2015	4	2	5	2	1	4	55	2	3	3	3	3	0	1
W205090157	2012	4	2	1	2	1	4	20	2	3	3	3	3	0	1
W101270057	2011	4	2	2	2	1	4	22	2	3	3	3	3	0	1
W607140069	2016	4	2	5	2	1	4	62	2	3	3	3	3	0	1
W102150033	2011	4	2	1	2	1	4	20	2	3	3	3	3	0	1
W301250054	2013	4	2	1	2	1	4	18	2	3	3	3	3	0	1
W405120225	2014	4	2	1	2	1	4	17	2	3	3	3	3	0	1
W504220180	2015	4	2	1	2	1	4	18	2	3	3	3	3	0	1
W406240255	2014	4	1	4	2	1	4	46	2	3	3	3	3	0	1
W309060184	2013	4	1	1	2	1	4	17	2	3	3	3	3	0	1
W005130142	2010	4	1	1	2	1	4	18	2	3	3	3	3	0	1
W508170063	2015	4	1	1	2	1	4	16	2	3	3	3	3	0	1
W306180319	2013	4	1	1	2	1	4	17	2	3	3	3	3	0	1
W301100072	2013	4	1	5	2	1	4	59	2	3	3	3	3	0	1
W104140074	2011	4	1	5	2	1	4	51	2	3	3	3	3	0	1
W305080152	2013	4	1	2	2	1	4	29	2	3	3	3	3	0	1
W403190156	2014	4	1	2	2	1	4	27	2	3	3	3	3	0	1
W303270002	2013	4	1	1	2	1	4	18	2	3	3	3	3	0	1
W502090175	2015	4	1	2	2	1	4	22	2	3	3	3	3	0	1
W405120231	2014	4	1	4	2	1	4	40	2	3	3	3	3	0	1
W607140070	2016	4	1	5	2	1	4	62	2	3	3	3	3	0	1
W207170122	2012	4	1	1	2	1	4	18	2	3	3	3	3	0	1
W506180213	2015	4	1	1	2	1	6	19	2	3	3	3	3	0	1
W512300011	2015	4	1	2	2	1	6	23	2	3	3	3	3	0	1
W503100142	2015	4	1	1	2	1	6	19	2	1	1	1	2	1	0
W310280056	2013	4	2	2	2	1	6	28	2	1	1	1	2	1	0
W406120161	2014	4	2	5	2	1	6	52	2	1	1	1	2	1	0
W611040041	2016	4	1	3	2	1	6	38	2	1	1	1	2	1	0
W605270022	2016	4	1	5	2	1	6	53	2	1	1	1	2	1	0
L709060051	2017	4	1	1	1	1	6	1	2	3	3	3	3	0	1
W609090040	2016	4	2	4	1	1	6	45	2	1	1	1	1	1	0
W106070121	2011	4	2	1	1	1	6	18	2	1	1	1	1	1	0
W005100051	2010	4	2	1	1	1	6	17	2	1	1	1	1	1	0
W002110024	2010	4	2	1	1	1	6	17	2	1	1	1	1	1	0
W202170222	2012	4	2	1	1	1	6	15	2	1	1	1	1	1	0
W602220134	2016	4	2	1	1	1	6	18	2	1	1	1	1	1	0
W107280093	2011	4	2	1	1	1	6	18	2	1	1	1	1	1	0
W208280091	2012	4	2	1	1	1	6	17	2	1	1	1	1	1	0
W504030114	2015	4	2	5	1	1	6	56	2	1	1	1	1	1	0
W309090081	2013	4	2	4	1	1	6	41	2	1	1	1	1	1	0
W408270167	2014	4	2	4	1	1	6	46	2	1	1	1	1	1	0
W402250228	2014	4	2	5	1	1	6	54	2	1	1	1	1	1	0
W011090016	2010	4	2	5	1	1	6	69	2	1	1	1	1	1	0
L710180036	2017	4	2	5	1	1	6	60	2	1	1	1	1	1	0
L709220130	2017	4	2	5	1	1	6	63	2	1	1	1	1	1	0
W112090111	2011	4	2	5	1	1	6	58	2	1	1	1	1	1	0
W107120057	2011	4	2	5	1	1	6	62	2	1	1	1	1	1	0
W203090053	2012	4	1	4	1	1	6	40	2	1	1	1	1	1	0
W001130043	2010	4	1	5	1	1	6	54	2	1	1	1	1	1	0
W407240039	2014	4	1	4	1	1	6	43	2	1	1	1	1	1	0
W403050037	2014	4	1	3	1	1	6	31	2	1	1	1	1	1	0
W008060025	2010	4	1	1	1	1	6	17	2	1	1	1	1	1	0
W109220082	2011	4	1	5	1	1	6	61	2	1	1	1	1	1	0
W502030011	2015	4	1	1	1	1	6	15	2	1	1	1	1	1	0
W209030113	2012	4	1	1	1	1	6	14	2	1	1	1	1	1	0
W507060099	2015	4	1	1	1	1	6	16	2	1	1	1	1	1	0
W103110147	2011	4	1	1	1	1	6	16	2	1	1	1	1	1	0
W307110052	2013	4	1	1	1	1	6	16	2	1	1	1	1	1	0
W102120027	2011	4	1	1	1	1	6	17	2	1	1	1	1	1	0
W311210123	2013	4	1	1	1	1	6	13	2	1	1	1	1	1	0
W507230004	2015	4	1	1	1	1	6	20	2	1	1	1	1	1	0
W402250188	2014	4	1	1	1	1	6	16	2	1	1	1	1	1	0
W110260104	2011	4	1	1	1	1	6	19	2	1	1	1	1	1	0
W103290001	2011	4	1	1	1	1	6	16	2	1	1	1	1	1	0
W308130048	2013	4	1	3	1	1	6	39	2	1	1	1	1	1	0
W501060012	2015	4	1	5	1	1	6	64	2	1	1	1	1	1	0
L710180037	2017	4	1	5	1	1	6	67	2	1	1	1	1	1	0
L711210031	2017	4	1	5	1	1	6	63	2	1	1	1	1	1	0
W609180004	2016	4	1	5	1	1	6	63	2	1	1	1	1	1	0
L709280058	2017	4	1	5	1	1	6	75	2	2	1	1	1	1	0
W307020133	2013	4	2	1	1	1	6	16	2	3	3	3	3	0	1
W503250069	2015	4	2	5	1	1	6	54	2	3	3	3	3	0	1
W007280146	2010	4	2	4	1	1	6	47	2	3	3	3	3	0	1
W611040116	2016	4	2	5	1	1	6	58	2	3	3	3	3	0	1
W506030183	2015	4	1	1	1	1	6	16	2	3	3	3	3	0	1
W502170006	2015	4	1	1	1	1	6	16	2	3	3	3	3	0	1
W607280114	2016	4	1	1	1	1	6	20	2	3	3	3	3	0	1
W204170100	2012	4	1	1	1	1	6	14	2	3	3	3	3	0	1
W607280113	2016	4	1	1	1	1	6	20	2	3	3	3	3	0	1
L703140167	2017	4	2	3	2	1	6	38	2	1	1	1	1	1	0
L705040089	2017	4	2	3	2	1	6	33	2	1	1	1	1	1	0
W412080088	2014	4	2	3	2	1	6	35	2	1	1	1	1	1	0
W010200116	2010	4	2	2	2	1	6	21	2	1	1	1	1	1	0
W203270102	2012	4	2	2	2	1	6	27	2	1	1	1	1	1	0
W411270100	2014	4	2	4	2	1	6	44	2	1	1	1	1	1	0
L711290153	2017	4	2	2	2	1	6	27	2	1	1	1	1	1	0
W401030151	2014	4	2	5	2	1	6	53	2	1	1	1	1	1	0
W504030019	2015	4	2	4	2	1	6	45	2	1	1	1	1	1	0
W604050006	2016	4	2	2	2	1	6	23	2	1	1	1	1	1	0
W505050072	2015	4	2	2	2	1	6	22	2	1	1	1	1	1	0
W505070055	2015	4	2	2	2	1	6	23	2	1	1	1	1	1	0
W505070058	2015	4	2	1	2	1	6	19	2	1	1	1	1	1	0
W505070060	2015	4	2	2	2	1	6	22	2	1	1	1	1	1	0
W510080030	2015	4	2	2	2	1	6	29	2	1	1	1	1	1	0
L712180071	2017	4	2	3	2	1	6	31	2	1	1	1	1	1	0
L706200018	2017	4	2	3	2	1	6	31	2	1	1	1	1	1	0
W503110016	2015	4	2	2	2	1	6	22	2	1	1	1	1	1	0
W203050054	2012	4	2	1	2	1	6	17	2	1	1	1	1	1	0
W003010069	2010	4	2	2	2	1	6	22	2	1	1	1	1	1	0
W003010111	2010	4	2	2	2	1	6	23	2	1	1	1	1	1	0
W309030224	2013	4	2	2	2	1	6	22	2	1	1	1	1	1	0
W209040075	2012	4	2	1	2	1	6	18	2	1	1	1	1	1	0
W309050134	2013	4	2	1	2	1	6	17	2	1	1	1	1	1	0
W103070009	2011	4	2	1	2	1	6	20	2	1	1	1	1	1	0
W109070171	2011	4	2	1	2	1	6	18	2	1	1	1	1	1	0
W509090177	2015	4	2	2	2	1	6	25	2	1	1	1	1	1	0
W503110025	2015	4	2	1	2	1	6	18	2	1	1	1	1	1	0
W610130086	2016	4	2	2	2	1	6	21	2	1	1	1	1	1	0
W310150063	2013	4	2	1	2	1	6	18	2	1	1	1	1	1	0
W102180156	2011	4	2	1	2	1	6	20	2	1	1	1	1	1	0
W209180119	2012	4	2	1	2	1	6	19	2	1	1	1	1	1	0
L709190006	2017	4	2	2	2	1	6	25	2	1	1	1	1	1	0
W206210190	2012	4	2	2	2	1	6	23	2	1	1	1	1	1	0
W503250015	2015	4	2	1	2	1	6	20	2	1	1	1	1	1	0
W302270037	2013	4	2	1	2	1	6	17	2	1	1	1	1	1	0
W302270044	2013	4	2	2	2	1	6	23	2	1	1	1	1	1	0
W303060007	2013	4	2	5	2	1	6	60	2	1	1	1	1	1	0
W505180238	2015	4	2	3	2	1	6	32	2	1	1	1	1	1	0
W602260053	2016	4	2	1	2	1	6	20	2	1	1	1	1	1	0
W406270218	2014	4	2	3	2	1	6	31	2	1	1	1	1	1	0
W503300176	2015	4	2	2	2	1	6	26	2	1	1	1	1	1	0
W604190126	2016	4	2	2	2	1	6	22	2	1	1	1	1	1	0
W004010061	2010	4	2	3	2	1	6	32	2	1	1	1	1	1	0
W105030084	2011	4	2	5	2	1	6	56	2	1	1	1	1	1	0
W602260109	2016	4	2	2	2	1	6	25	2	1	1	1	1	1	0
L701120007	2017	4	2	3	2	1	6	39	2	1	1	1	1	1	0
W103090110	2011	4	1	3	2	1	6	38	2	1	1	1	1	1	0
W112140132	2011	4	1	5	2	1	6	55	2	1	1	1	1	1	0
W404290127	2014	4	1	5	2	1	6	68	2	1	1	1	1	1	0
W111140002	2011	4	1	5	2	1	6	50	2	1	1	1	1	1	0
W002020068	2010	4	1	2	2	1	6	24	2	1	1	1	1	1	0
L705020041	2017	4	1	2	2	1	6	24	2	1	1	1	1	1	0
W305290097	2013	4	1	4	2	1	6	43	2	1	1	1	1	1	0
W501190033	2015	4	1	3	2	1	6	34	2	1	1	1	1	1	0
W603180019	2016	4	1	3	2	1	6	34	2	1	1	1	1	1	0
W607010051	2016	4	1	2	2	1	6	28	2	1	1	1	1	1	0
L705020047	2017	4	1	2	2	1	6	26	2	1	1	1	1	1	0
W612090116	2016	4	1	5	2	1	6	52	2	1	1	1	1	1	0
W410130047	2014	4	1	2	2	1	6	25	2	1	1	1	1	1	0
W603180023	2016	4	1	4	2	1	6	48	2	1	1	1	1	1	0
W603240003	2016	4	1	2	2	1	6	26	2	1	1	1	1	1	0
W407240046	2014	4	1	2	2	1	6	26	2	1	1	1	1	1	0
W007260058	2010	4	1	2	2	1	6	25	2	1	1	1	1	1	0
W204270075	2012	4	1	3	2	1	6	36	2	1	1	1	1	1	0
W404300052	2014	4	1	2	2	1	6	27	2	1	1	1	1	1	0
W008310129	2010	4	1	2	2	1	6	25	2	1	1	1	1	1	0
W008310129	2010	4	1	2	2	1	6	25	2	1	1	1	1	1	0
W407070134	2014	4	1	2	2	1	6	23	2	1	1	1	1	1	0
L705020018	2017	4	1	3	2	1	6	31	2	1	1	1	1	1	0
L705020019	2017	4	1	3	2	1	6	37	2	1	1	1	1	1	0
L705020044	2017	4	1	3	2	1	6	30	2	1	1	1	1	1	0
W505050075	2015	4	1	3	2	1	6	33	2	1	1	1	1	1	0
W505050076	2015	4	1	3	2	1	6	37	2	1	1	1	1	1	0
W607060029	2016	4	1	2	2	1	6	29	2	1	1	1	1	1	0
W407070126	2014	4	1	2	2	1	6	23	2	1	1	1	1	1	0
W407070133	2014	4	1	3	2	1	6	38	2	1	1	1	1	1	0
W510080029	2015	4	1	3	2	1	6	30	2	1	1	1	1	1	0
L707110010	2017	4	1	2	2	1	6	25	2	1	1	1	1	1	0
W312170043	2013	4	1	2	2	1	6	28	2	1	1	1	1	1	0
W412170056	2014	4	1	1	2	1	6	19	2	1	1	1	1	1	0
W607190057	2016	4	1	3	2	1	6	34	2	1	1	1	1	1	0
W508190007	2015	4	1	3	2	1	6	30	2	1	1	1	1	1	0
W511190020	2015	4	1	2	2	1	6	26	2	1	1	1	1	1	0
W511190021	2015	4	1	2	2	1	6	25	2	1	1	1	1	1	0
W511190022	2015	4	1	2	2	1	6	27	2	1	1	1	1	1	0
W511190027	2015	4	1	2	2	1	6	25	2	1	1	1	1	1	0
W109200027	2011	4	1	2	2	1	6	29	2	1	1	1	1	1	0
W504210024	2015	4	1	2	2	1	6	23	2	1	1	1	1	1	0
W510210041	2015	4	1	2	2	1	6	23	2	1	1	1	1	1	0
W405220032	2014	4	1	2	2	1	6	22	2	1	1	1	1	1	0
W511250032	2015	4	1	4	2	1	6	43	2	1	1	1	1	1	0
W501280014	2015	4	1	1	2	1	6	20	2	1	1	1	1	1	0
W605300036	2016	4	1	2	2	1	6	26	2	1	1	1	1	1	0
W605300037	2016	4	1	2	2	1	6	24	2	1	1	1	1	1	0
W605300038	2016	4	1	2	2	1	6	22	2	1	1	1	1	1	0
W605300039	2016	4	1	1	2	1	6	20	2	1	1	1	1	1	0
W412180073	2014	4	1	3	2	1	6	39	2	1	1	1	1	1	0
W209190065	2012	4	1	2	2	1	6	22	2	1	1	1	1	1	0
W106090101	2011	4	1	2	2	1	6	25	2	1	1	1	1	1	0
W405130018	2014	4	1	2	2	1	6	24	2	1	1	1	1	1	0
W004140014	2010	4	1	3	2	1	6	37	2	1	1	1	1	1	0
W409170063	2014	4	1	2	2	1	6	24	2	1	1	1	1	1	0
L709040147	2017	4	1	1	2	1	6	15	2	1	1	1	1	1	0
W303130056	2013	4	1	1	2	1	6	18	2	1	1	1	1	1	0
W409010065	2014	4	1	3	2	1	6	34	2	1	1	1	1	1	0
W103020223	2011	4	1	1	2	1	6	19	2	1	1	1	1	1	0
W109060127	2011	4	1	1	2	1	6	19	2	1	1	1	1	1	0
W408110224	2014	4	1	1	2	1	6	19	2	1	1	1	1	1	0
W601150014	2016	4	1	3	2	1	6	31	2	1	1	1	1	1	0
W409160171	2014	4	1	2	2	1	6	26	2	1	1	1	1	1	0
W102180129	2011	4	1	2	2	1	6	21	2	1	1	1	1	1	0
W512220145	2015	4	1	2	2	1	6	24	2	1	1	1	1	1	0
W202240005	2012	4	1	1	2	1	6	17	2	1	1	1	1	1	0
W402250138	2014	4	1	1	2	1	6	20	2	1	1	1	1	1	0
W108260222	2011	4	1	1	2	1	6	19	2	1	1	1	1	1	0
W302270021	2013	4	1	2	2	1	6	22	2	1	1	1	1	1	0
W302280171	2013	4	1	2	2	1	6	24	2	1	1	1	1	1	0
W308280181	2013	4	1	1	2	1	6	16	2	1	1	1	1	1	0
W602160016	2016	4	1	4	2	1	6	43	2	1	1	1	1	1	0
W406260176	2014	4	1	4	2	1	3	46	2	1	1	1	1	1	0
W510090021	2015	4	1	4	2	1	3	48	2	1	1	1	1	1	0
W609130024	2016	4	1	2	2	1	3	26	2	1	1	1	1	1	0
W107140094	2011	4	1	2	2	1	6	24	2	1	1	1	1	1	0
W410080176	2014	4	1	5	2	1	3	60	2	2	1	1	1	1	0
W309170001	2013	4	1	5	2	1	3	50	2	2	1	1	1	1	0
W511060110	2015	4	1	5	2	1	3	63	2	2	1	1	1	1	0
W604180179	2016	4	2	3	2	1	3	32	2	3	3	3	3	0	1
W507070043	2015	4	2	2	2	1	3	21	2	3	3	3	3	0	1
W605200224	2016	4	2	3	2	1	3	32	2	3	3	3	3	0	1
W301100116	2013	4	1	2	2	1	3	26	2	3	3	3	3	0	1
W311080093	2013	4	1	3	2	1	3	39	2	3	3	3	3	0	1
W502110062	2015	4	1	2	2	1	1	27	2	3	3	3	3	0	1
W401130100	2014	4	1	3	2	1	1	30	2	3	3	3	3	0	1
W204100052	2012	4	1	2	2	1	1	27	2	3	3	3	3	0	1
W405120232	2014	4	1	4	2	1	1	46	2	3	3	3	3	0	1
W607120273	2016	4	1	4	2	1	1	43	2	3	3	3	3	0	1
W405150170	2014	4	1	4	2	1	1	41	2	3	3	3	3	0	1
L707110011	2017	4	1	3	2	1	1	31	2	1	1	1	2	1	0
W512100082	2015	4	1	5	2	1	1	59	2	1	1	1	2	1	0
W309100077	2013	4	1	3	5	1	1	30	2	1	1	1	1	1	0
W302180079	2013	4	2	3	5	1	1	30	2	1	1	1	1	1	0
W212100080	2012	4	2	2	5	1	4	26	2	1	1	1	1	1	0
W108030142	2011	4	2	5	5	1	4	55	2	1	1	1	1	1	0
W111170056	2011	4	2	3	5	1	4	30	2	1	1	1	1	1	0
L709200066	2017	4	2	2	5	1	4	22	2	1	1	1	1	1	0
W110120060	2011	4	2	4	5	1	4	41	2	1	1	1	1	1	0
W107110157	2011	4	2	3	5	1	4	34	2	1	1	1	1	1	0
W208030087	2012	4	2	3	5	1	6	33	2	1	1	1	1	1	0
W305290096	2013	4	2	1	5	1	6	20	2	1	1	1	1	1	0
W504020182	2015	4	2	2	5	1	6	28	2	1	1	1	1	1	0
W206060085	2012	4	2	2	5	1	6	26	2	1	1	1	1	1	0
W206060086	2012	4	2	3	5	1	6	30	2	1	1	1	1	1	0
W206060087	2012	4	2	2	5	1	6	29	2	1	1	1	1	1	0
W206060088	2012	4	2	2	5	1	6	22	2	1	1	1	1	1	0
W206060091	2012	4	2	2	5	1	6	26	2	1	1	1	1	1	0
W206060092	2012	4	2	2	5	1	6	24	2	1	1	1	1	1	0
W206060097	2012	4	2	1	5	1	6	20	2	1	1	1	1	1	0
W206060099	2012	4	2	1	5	1	1	20	2	1	1	1	1	1	0
W206060101	2012	4	2	2	5	1	4	22	2	1	1	1	1	1	0
W107060080	2011	4	2	3	5	1	4	39	2	1	1	1	1	1	0
W401100214	2014	4	2	2	5	1	3	28	2	1	1	1	1	1	0
W308150139	2013	4	2	2	5	1	1	27	2	1	1	1	1	1	0
W406180017	2014	4	2	2	5	1	6	21	2	1	1	1	1	1	0
W308210128	2013	4	2	3	5	1	6	30	2	1	1	1	1	1	0
L710310025	2017	4	2	2	5	1	1	27	2	1	1	1	1	1	0
W412310055	2014	4	2	2	5	1	1	24	2	1	1	1	1	1	0
W211190101	2012	4	2	3	5	1	1	31	2	1	1	1	1	1	0
W310220037	2013	4	2	2	5	1	1	25	2	1	1	1	1	1	0
W307150117	2013	4	2	4	5	1	1	41	2	1	1	1	1	1	0
W309130209	2013	4	2	2	5	1	1	23	2	1	1	1	1	1	0
W308270028	2013	4	2	1	5	1	1	17	2	1	1	1	1	1	0
W309050137	2013	4	2	2	5	1	1	28	2	1	1	1	1	1	0
W303280069	2013	4	2	1	5	1	1	18	2	1	1	1	1	1	0
W309110045	2013	4	2	2	5	1	1	21	2	1	1	1	1	1	0
W204120080	2012	4	2	3	5	1	1	36	2	1	1	1	1	1	0
W109060163	2011	4	2	1	5	1	1	18	2	1	1	1	1	1	0
W205020012	2012	4	2	2	5	1	1	22	2	1	1	1	1	1	0
W205020129	2012	4	2	1	5	1	1	20	2	1	1	1	1	1	0
W209030287	2012	4	2	2	5	1	1	27	2	1	1	1	1	1	0
W409040073	2014	4	2	2	5	1	1	26	2	1	1	1	1	1	0
W309050032	2013	4	2	3	5	1	1	33	2	1	1	1	1	1	0
W309050125	2013	4	2	2	5	1	4	23	2	1	1	1	1	1	0
W308060089	2013	4	2	1	5	1	4	20	2	1	1	1	1	1	0
W109060157	2011	4	2	1	5	1	4	19	2	1	1	1	1	1	0
W109060159	2011	4	2	2	5	1	4	28	2	1	1	1	1	1	0
W309060103	2013	4	2	2	5	1	4	24	2	1	1	1	1	1	0
W305070137	2013	4	2	2	5	1	4	21	2	1	1	1	1	1	0
W411070147	2014	4	2	1	5	1	4	18	2	1	1	1	1	1	0
W109090239	2011	4	2	2	5	1	4	24	2	1	1	1	1	1	0
W609090081	2016	4	2	1	5	1	4	19	2	1	1	1	1	1	0
W310090128	2013	4	2	2	5	1	4	22	2	1	1	1	1	1	0
W201110087	2012	4	2	2	5	1	4	28	2	1	1	1	1	1	0
W304110038	2013	4	2	1	5	1	4	16	2	1	1	1	1	1	0
W409110147	2014	4	2	2	5	1	4	29	2	1	1	1	1	1	0
W111110014	2011	4	2	2	5	1	4	25	2	1	1	1	1	1	0
W009130049	2010	4	2	2	5	1	4	25	2	1	1	1	1	1	0
W209130204	2012	4	2	1	5	1	4	19	2	1	1	1	1	1	0
W309130044	2013	4	2	1	5	1	4	18	2	1	1	1	1	1	0
W209140093	2012	4	2	2	5	1	4	22	2	1	1	1	1	1	0
W110140081	2011	4	2	1	5	1	4	20	2	1	1	1	1	1	0
W403180041	2014	4	2	2	5	1	4	22	2	1	1	1	1	1	0
W304180098	2013	4	2	1	5	1	4	16	2	1	1	1	1	1	0
W609180063	2016	4	2	3	5	1	4	32	2	1	1	1	1	1	0
W201190035	2012	4	2	2	5	1	4	24	2	1	1	1	1	1	0
W203190049	2012	4	2	1	5	1	4	18	2	1	1	1	1	1	0
W306190190	2013	4	2	1	5	1	4	16	2	1	1	1	1	1	0
W402200125	2014	4	2	3	5	1	4	34	5	1	1	1	1	1	0
W203200019	2012	4	2	1	5	1	4	16	5	1	1	1	1	1	0
W409220013	2014	4	2	2	5	1	4	22	2	1	1	1	1	1	0
W308230060	2013	4	2	1	5	1	4	18	2	1	1	1	1	1	0
W308230166	2013	4	2	3	5	1	4	31	2	1	1	1	1	1	0
W208240035	2012	4	2	2	5	1	4	26	2	1	1	1	1	1	0
W210240071	2012	4	2	1	5	1	4	19	2	1	1	1	1	1	0
W205250051	2012	4	2	2	5	1	4	25	2	1	1	1	1	1	0
W205250053	2012	4	2	2	5	1	4	21	2	1	1	1	1	1	0
W205250152	2012	4	2	2	5	1	4	21	2	1	1	1	1	1	0
W108260216	2011	4	2	2	5	1	4	22	2	1	1	1	1	1	0
W209260019	2012	4	2	2	5	1	4	23	2	1	1	1	1	1	0
W008270029	2010	4	2	2	5	1	4	25	2	1	1	1	1	1	0
W008270137	2010	4	2	2	5	1	4	27	2	1	1	1	1	1	0
W008270029	2010	4	2	2	5	1	4	25	2	1	1	1	1	1	0
W008270137	2010	4	2	2	5	1	4	27	2	1	1	1	1	1	0
W212280099	2012	4	2	1	5	1	4	20	2	1	1	1	1	1	0
W307290217	2013	4	2	1	5	1	4	17	2	1	1	1	1	1	0
W308290186	2013	4	2	2	5	1	4	22	2	1	1	1	1	1	0
W408290058	2014	4	2	2	5	1	4	21	2	1	1	1	1	1	0
W109290088	2011	4	2	2	5	1	4	24	2	1	1	1	1	1	0
W109290090	2011	4	2	2	5	1	6	24	2	1	1	1	1	1	0
W308300058	2013	4	2	2	5	1	6	27	2	1	1	1	1	1	0
L703130062	2017	4	2	4	5	1	6	42	2	1	1	1	1	1	0
W310300011	2013	4	2	2	5	1	3	29	2	1	1	1	1	1	0
W108180030	2011	4	2	3	5	1	3	34	2	1	1	1	1	1	0
W210300018	2012	4	2	3	5	1	3	34	2	1	1	1	1	1	0
W202080017	2012	4	2	3	5	1	3	39	2	1	1	1	1	1	0
W504090140	2015	4	2	2	5	1	3	27	2	1	1	1	1	1	0
W104290056	2011	4	2	1	5	1	3	18	2	1	1	1	1	1	0
W104290059	2011	4	2	2	5	1	3	27	2	1	1	1	1	1	0
W106080180	2011	4	2	4	5	1	3	45	2	1	1	1	1	1	0
W102220175	2011	4	2	3	5	1	3	36	2	1	1	1	1	1	0
W302270241	2013	4	2	5	5	1	3	64	2	1	1	1	1	1	0
W111080032	2011	4	2	5	5	1	3	52	2	1	1	1	1	1	0
W112230011	2011	4	1	5	5	1	3	65	2	1	1	1	1	1	0
W204010037	2012	4	1	2	5	1	3	26	2	1	1	1	1	1	0
W305100102	2013	4	1	5	5	1	3	50	2	1	1	1	1	1	0
W105110168	2011	4	1	3	5	1	3	34	2	1	1	1	1	1	0
L703150194	2017	4	1	3	5	1	3	30	2	1	1	1	1	1	0
W207190173	2012	4	1	2	5	1	3	28	2	1	1	1	1	1	0
W404220021	2014	4	1	3	5	1	3	35	2	1	1	1	1	1	0
W310300127	2013	4	1	4	5	1	3	41	2	1	1	1	1	1	0
W310300134	2013	4	1	2	5	1	3	21	2	1	1	1	1	1	0
W203310046	2012	4	1	2	5	1	3	28	2	1	1	1	1	1	0
W106080183	2011	4	1	4	5	1	3	45	2	1	1	1	1	1	0
W108080153	2011	4	1	5	5	1	3	51	2	1	1	1	1	1	0
W301160043	2013	4	1	3	5	1	3	31	2	1	1	1	1	1	0
W203200049	2012	4	1	3	5	1	3	31	2	1	1	1	1	1	0
W102220171	2011	4	1	3	5	1	3	37	2	1	1	1	1	1	0
W301290007	2013	4	1	4	5	1	3	48	2	1	1	1	1	1	0
W211290092	2012	4	1	3	5	1	3	30	2	1	1	1	1	1	0
W609050117	2016	4	1	4	5	1	3	43	2	1	1	1	1	1	0
W405290038	2014	4	1	3	5	1	3	34	2	1	1	1	1	1	0
W310310070	2013	4	1	4	5	1	3	46	2	1	1	1	1	1	0
W109260140	2011	4	1	4	5	1	3	44	2	1	1	1	1	1	0
W202080018	2012	4	1	4	5	1	3	47	2	1	1	1	1	1	0
W103160013	2011	4	1	4	5	1	3	48	2	1	1	1	1	1	0
W202010051	2012	4	1	3	5	1	3	32	2	1	1	1	1	1	0
W107010018	2011	4	1	4	5	1	3	47	2	1	1	1	1	1	0
L705020112	2017	4	1	3	5	1	3	34	2	1	1	1	1	1	0
W206060093	2012	4	1	2	5	1	3	27	2	1	1	1	1	1	0
W312060097	2013	4	1	2	5	1	3	29	2	1	1	1	1	1	0
W204090015	2012	4	1	1	5	1	3	16	2	1	1	1	1	1	0
W209100082	2012	4	1	5	5	1	3	54	2	1	1	1	1	1	0
W209110001	2012	4	1	2	5	1	3	26	2	1	1	1	1	1	0
W307120169	2013	4	1	2	5	1	3	24	2	1	1	1	1	1	0
W211120094	2012	4	1	3	5	1	3	30	2	1	1	1	1	1	0
W204130101	2012	4	1	3	5	1	3	38	2	1	1	1	1	1	0
W210170110	2012	4	1	3	5	1	3	31	2	1	1	1	1	1	0
W406180021	2014	4	1	1	5	1	3	17	2	1	1	1	1	1	0
W307190012	2013	4	1	2	5	1	3	26	2	1	1	1	1	1	0
W508190142	2015	4	1	2	5	1	3	24	2	1	1	1	1	1	0
W508190148	2015	4	1	3	5	1	3	35	2	1	1	1	1	1	0
W110210056	2011	4	1	3	5	1	3	31	2	1	1	1	1	1	0
W209240057	2012	4	1	2	5	1	3	26	2	1	1	1	1	1	0
W206290122	2012	4	1	2	5	1	3	27	2	1	1	1	1	1	0
W208300045	2012	4	1	2	5	1	3	27	2	1	1	1	1	1	0
W207310149	2012	4	1	2	5	1	3	24	2	1	1	1	1	1	0
W008310136	2010	4	1	2	5	1	3	28	2	1	1	1	1	1	0
W008310136	2010	4	1	2	5	1	3	28	2	1	1	1	1	1	0
W211120086	2012	4	1	4	5	1	3	45	2	1	1	1	1	1	0
W605310042	2016	4	1	2	5	1	3	21	2	1	1	1	1	1	0
W509070076	2015	4	1	3	5	1	3	33	2	1	1	1	1	1	0
W209120101	2012	4	1	2	5	1	3	24	2	1	1	1	1	1	0
W212120013	2012	4	1	2	5	1	3	24	2	1	1	1	1	1	0
W307250073	2013	4	1	3	5	1	3	34	2	1	1	1	1	1	0
W310140129	2013	4	1	1	5	1	3	17	2	1	1	1	1	1	0
W305100040	2013	4	1	1	5	1	3	18	2	1	1	1	1	1	0
W308300059	2013	4	1	2	5	1	3	27	2	1	1	1	1	1	0
W311190118	2013	4	1	1	5	1	3	19	2	1	1	1	1	1	0
W308300021	2013	4	1	1	5	1	3	19	2	1	1	1	1	1	0
W305060030	2013	4	1	2	5	1	3	24	2	1	1	1	1	1	0
W308190029	2013	4	1	2	5	1	1	25	2	1	1	1	1	1	0
W309110076	2013	4	1	2	5	1	1	28	2	1	1	1	1	1	0
W308260046	2013	4	1	1	5	1	1	18	2	1	1	1	1	1	0
W208270186	2012	4	1	1	5	1	1	19	2	1	1	1	1	1	0
W202010059	2012	4	1	2	5	1	1	23	2	1	1	1	1	1	0
W109020259	2011	4	1	1	5	1	1	19	2	1	1	1	1	1	0
W109020260	2011	4	1	1	5	1	1	20	2	1	1	1	1	1	0
W212030092	2012	4	1	2	5	1	1	21	2	1	1	1	1	1	0
W209040106	2012	4	1	2	5	1	1	23	2	1	1	1	1	1	0
W309040126	2013	4	1	1	5	1	1	18	2	1	1	1	1	1	0
W309040169	2013	4	1	1	5	1	1	19	2	1	1	1	1	1	0
W309050164	2013	4	1	1	5	1	1	19	2	1	1	1	1	1	0
W212050008	2012	4	1	2	5	1	1	28	2	1	1	1	1	1	0
W403060174	2014	4	1	2	5	1	1	21	2	1	1	1	1	1	0
W305060044	2013	4	1	2	5	1	1	22	2	1	1	1	1	1	0
W605060208	2016	4	1	2	5	1	1	24	2	1	1	1	1	1	0
W111080077	2011	4	1	2	5	1	1	24	2	1	1	1	1	1	0
W309090020	2013	4	1	2	5	1	1	24	2	1	1	1	1	1	0
W309090033	2013	4	1	3	5	1	1	31	2	1	1	1	1	1	0
W309090113	2013	4	1	2	5	1	1	25	2	1	1	1	1	1	0
W609090052	2016	4	1	1	5	1	1	19	2	1	1	1	1	1	0
W209100165	2012	4	1	1	5	1	1	18	2	1	1	1	1	1	0
W210100077	2012	4	1	3	5	1	1	39	2	1	1	1	1	1	0
W204110173	2012	4	1	1	5	1	1	18	2	1	1	1	1	1	0
W307110067	2013	4	1	1	5	1	1	18	2	1	1	1	1	1	0
W209110054	2012	4	1	1	5	1	1	19	2	1	1	1	1	1	0
W303120126	2013	4	1	1	5	1	1	17	2	1	1	1	1	1	0
W303130068	2013	4	1	1	5	1	1	17	2	1	1	1	1	1	0
W309130211	2013	4	1	1	5	1	1	19	2	1	1	1	1	1	0
L709130126	2017	4	1	1	5	1	1	17	2	1	1	1	1	1	0
W209140218	2012	4	1	1	5	1	1	18	2	1	1	1	1	1	0
W310140052	2013	4	1	1	5	1	1	18	2	1	1	1	1	1	0
W303150083	2013	4	1	1	5	1	1	17	2	1	1	1	1	1	0
W303150097	2013	4	1	2	5	1	1	21	2	1	1	1	1	1	0
W409170258	2014	4	1	2	5	1	1	25	2	1	1	1	1	1	0
W102180153	2011	4	1	1	5	1	1	6	2	1	1	1	1	1	0
W203190004	2012	4	1	1	5	1	1	17	2	1	1	1	1	1	0
W209200120	2012	4	1	1	5	1	1	20	2	1	1	1	1	1	0
W211220018	2012	4	1	4	5	1	1	49	2	1	1	1	1	1	0
W202230116	2012	4	1	4	5	1	1	41	2	1	1	1	1	1	0
W208230041	2012	4	1	1	5	1	1	18	2	1	1	1	1	1	0
W210230090	2012	4	1	2	5	1	1	25	2	1	1	1	1	1	0
W202240061	2012	4	1	2	5	1	1	24	2	1	1	1	1	1	0
W210240069	2012	4	1	2	5	1	1	22	2	1	1	1	1	1	0
W007260059	2010	4	1	3	5	1	1	35	2	1	1	1	1	1	0
W202270038	2012	4	1	2	5	1	1	26	2	1	1	1	1	1	0
W302280013	2013	4	1	1	5	1	1	17	2	1	1	1	1	1	0
W302280019	2013	4	1	3	5	1	1	39	2	1	1	1	1	1	0
W208280271	2012	4	1	3	5	1	1	30	2	1	1	1	1	1	0
W308290185	2013	4	1	1	5	1	1	17	2	1	1	1	1	1	0
W009290010	2010	4	1	1	5	1	1	19	2	1	1	1	1	1	0
W504300107	2015	4	1	2	5	1	1	23	2	1	1	1	1	1	0
W205310088	2012	4	1	2	5	1	1	24	2	1	1	1	1	1	0
W108310031	2011	4	1	2	5	1	1	22	2	1	1	1	1	1	0
W208310134	2012	4	1	3	5	1	1	32	2	1	1	1	1	1	0
W203020040	2012	4	1	5	5	1	1	63	2	1	1	1	1	1	0
W510220149	2015	4	1	5	5	1	1	53	2	1	1	1	1	1	0
L706050125	2017	4	1	5	5	1	1	65	2	1	1	1	1	1	0
W103100007	2011	4	1	5	5	1	1	61	2	1	1	1	1	1	0
W105190023	2011	4	1	5	5	1	1	69	2	1	1	1	1	1	0
W411190010	2014	4	2	5	5	1	1	64	2	2	1	1	1	1	0
W202080002	2012	4	2	5	5	1	1	64	2	2	1	1	1	1	0
W309030229	2013	4	1	2	5	1	1	21	2	2	1	1	1	1	0
W209140219	2012	4	1	2	5	1	1	21	2	2	1	1	1	1	0
W105200059	2011	4	1	2	5	1	4	26	2	3	3	3	1	0	1
W304170003	2013	4	2	3	5	1	4	34	2	1	1	1	1	1	0
W202010079	2012	4	2	2	5	1	4	23	2	1	1	1	3	0	1
W108120163	2011	4	1	3	5	1	4	30	2	1	1	1	3	0	1
W206200249	2012	4	1	2	5	1	4	23	2	1	1	1	3	0	1
W205300171	2012	4	1	1	5	1	4	20	2	1	1	1	3	0	1
W202100065	2012	4	1	1	5	1	4	16	2	3	3	1	3	0	1
W502030001	2015	4	2	3	5	1	4	33	2	3	3	3	3	0	1
W511030138	2015	4	2	2	5	1	4	22	2	3	3	3	3	0	1
W207060232	2012	4	2	3	5	1	4	32	2	3	3	3	3	0	1
W010080149	2010	4	2	3	5	1	4	32	2	3	3	3	3	0	1
W010080150	2010	4	2	2	5	1	4	21	2	3	3	3	3	0	1
W108160187	2011	4	2	3	5	1	4	34	2	3	3	3	3	0	1
W307230261	2013	4	2	2	5	1	4	21	2	3	3	3	3	0	1
W409290130	2014	4	2	2	5	1	4	23	2	3	3	3	3	0	1
W301300026	2013	4	2	2	5	1	4	22	2	3	3	3	3	0	1
W605230247	2016	4	2	2	5	1	4	23	2	3	3	3	3	0	1
W507060194	2015	4	2	3	5	1	4	37	2	3	3	3	3	0	1
W308090108	2013	4	2	2	5	1	4	24	2	3	3	3	3	0	1
W011090099	2010	4	2	3	5	1	4	32	2	3	3	3	3	0	1
W501120035	2015	4	2	2	5	1	4	27	2	3	3	3	3	0	1
W211120175	2012	4	2	2	5	1	4	24	2	3	3	3	3	0	1
W608150228	2016	4	2	2	5	1	4	29	2	3	3	3	3	0	1
W606160217	2016	4	2	2	5	1	4	27	2	3	3	3	3	0	1
W604180178	2016	4	2	4	5	1	4	44	2	3	3	3	3	0	1
W212260094	2012	4	2	2	5	1	4	23	2	3	3	3	3	0	1
W303270003	2013	4	2	1	5	1	4	20	2	3	3	3	3	0	1
W604290016	2016	4	2	1	5	1	4	8	2	3	3	3	3	0	1
W012070043	2010	4	2	2	5	1	4	22	2	3	3	3	3	0	1
W102240068	2011	4	2	1	5	1	4	17	2	3	3	3	3	0	1
L701110091	2017	4	2	3	5	1	4	33	2	3	3	3	3	0	1
W403310075	2014	4	2	2	5	1	4	26	2	3	3	3	3	0	1
W408190170	2014	4	2	2	5	1	4	26	2	3	3	3	3	0	1
W302270237	2013	4	2	2	5	1	4	23	2	3	3	3	3	0	1
W301300028	2013	4	2	3	5	1	4	31	2	3	3	3	3	0	1
W212200167	2012	4	2	2	5	1	4	26	2	3	3	3	3	0	1
W212200168	2012	4	2	2	5	1	4	21	2	3	3	3	3	0	1
W312040095	2013	4	2	2	5	1	4	27	2	3	3	3	3	0	1
W612060129	2016	4	2	2	5	1	4	25	2	3	3	3	3	0	1
L702090145	2017	4	2	2	5	1	4	25	2	3	3	3	3	0	1
L701250066	2017	4	2	3	5	1	4	35	2	3	3	3	3	0	1
L702090144	2017	4	2	2	5	1	4	27	2	3	3	3	3	0	1
W403170224	2014	4	2	4	5	1	4	41	2	3	3	3	3	0	1
W612050178	2016	4	2	2	5	1	4	22	2	3	3	3	3	0	1
W212190129	2012	4	2	2	5	1	4	21	2	3	3	3	3	0	1
W212030086	2012	4	2	1	5	1	4	19	2	3	3	3	3	0	1
W312040123	2013	4	2	1	5	1	4	18	2	3	3	3	3	0	1
W505130160	2015	4	2	2	5	1	4	28	2	3	3	3	3	0	1
W312160073	2013	4	2	2	5	1	4	22	2	3	3	3	3	0	1
W607180255	2016	4	2	2	5	1	4	21	2	3	3	3	3	0	1
W312230228	2013	4	2	2	5	1	4	26	2	3	3	3	3	0	1
W605240154	2016	4	2	1	5	1	4	19	2	3	3	3	3	0	1
W605310008	2016	4	2	4	5	1	4	43	2	3	3	3	3	0	1
W407140296	2014	4	2	3	5	1	4	31	2	3	3	3	3	0	1
W207250184	2012	4	2	2	5	1	4	27	2	3	3	3	3	0	1
W609270118	2016	4	2	2	5	1	4	22	5	3	3	3	3	0	1
W608110160	2016	4	2	2	5	1	4	27	5	3	3	3	3	0	1
W312090131	2013	4	2	1	5	1	4	1	5	3	3	3	3	0	1
W304240117	2013	4	2	3	5	1	4	31	5	3	3	3	3	0	1
W504010153	2015	4	2	3	5	1	4	33	5	3	3	3	3	0	1
W606010226	2016	4	2	1	5	1	4	19	5	3	3	3	3	0	1
W307020134	2013	4	2	2	5	1	4	22	5	3	3	3	3	0	1
W507020265	2015	4	2	1	5	1	4	0	5	3	3	3	3	0	1
W602030048	2016	4	2	2	5	1	4	24	5	3	3	3	3	0	1
W408040077	2014	4	2	3	5	1	4	32	5	3	3	3	3	0	1
W612060128	2016	4	2	2	5	1	4	24	5	3	3	3	3	0	1
W604080175	2016	4	2	2	5	1	4	25	5	3	3	3	3	0	1
W604080190	2016	4	2	3	5	1	4	37	5	3	3	3	3	0	1
W604080192	2016	4	2	1	5	1	4	14	5	3	3	3	3	0	1
W305080154	2013	4	2	5	5	1	4	53	5	3	3	3	3	0	1
W312090129	2013	4	2	3	5	1	4	34	5	3	3	3	3	0	1
W612090079	2016	4	2	2	5	1	4	23	5	3	3	3	3	0	1
W312120151	2013	4	2	2	5	1	4	27	5	3	3	3	3	0	1
W507130274	2015	4	2	2	5	1	4	28	5	3	3	3	3	0	1
W305140091	2013	4	2	4	5	1	4	47	5	3	3	3	3	0	1
W507140254	2015	4	2	2	5	1	4	27	5	3	3	3	3	0	1
W608150273	2016	4	2	4	5	1	4	40	5	3	3	3	3	0	1
W410150109	2014	4	2	3	5	1	4	35	5	3	3	3	3	0	1
W512150095	2015	4	2	2	5	1	4	22	5	3	3	3	3	0	1
W512150096	2015	4	2	2	5	1	4	21	5	3	3	3	3	0	1
W309160245	2013	4	2	2	5	1	4	22	5	3	3	3	3	0	1
W403170212	2014	4	2	1	5	1	4	1	5	3	3	3	3	0	1
W507220198	2015	4	2	2	5	1	4	21	5	3	3	3	3	0	1
W404230122	2014	4	2	2	5	1	4	24	5	3	3	3	3	0	1
W406230176	2014	4	2	3	5	1	4	34	5	3	3	3	3	0	1
W612230139	2016	4	2	4	5	1	4	47	5	3	3	3	3	0	1
W406240101	2014	4	2	2	5	1	4	28	5	3	3	3	3	0	1
W611250168	2016	4	2	4	5	1	4	42	5	3	3	3	3	0	1
W404290110	2014	4	2	4	5	1	4	47	5	3	3	3	3	0	1
L708300141	2017	4	2	2	5	1	4	25	5	3	3	3	3	0	1
W103310144	2011	4	2	2	5	1	4	25	5	3	3	3	3	0	1
W103310146	2011	4	2	2	5	1	4	22	5	3	3	3	3	0	1
W312270079	2013	4	2	1	5	1	4	1	5	3	3	3	3	0	1
W605310247	2016	4	2	2	5	1	4	26	5	3	3	3	3	0	1
W507060285	2015	4	2	1	5	1	4	20	5	3	3	3	3	0	1
W506090213	2015	4	2	2	5	1	4	29	5	3	3	3	3	0	1
W312200079	2013	4	2	2	5	1	4	23	5	3	3	3	3	0	1
W612290111	2016	4	2	1	5	1	4	20	5	3	3	3	3	0	1
W406300315	2014	4	2	2	5	1	4	29	5	3	3	3	3	0	1
W310220073	2013	4	2	4	5	1	4	45	5	3	3	3	3	0	1
W106030310	2011	4	2	2	5	1	4	21	5	3	3	3	3	0	1
W307100207	2013	4	2	3	5	1	4	37	5	3	3	3	3	0	1
W609140169	2016	4	2	3	5	1	4	35	5	3	3	3	3	0	1
W609140170	2016	4	2	3	5	1	4	39	5	3	3	3	3	0	1
W209060153	2012	4	2	2	5	1	4	24	5	3	3	3	3	0	1
W404110202	2014	4	2	2	5	1	4	28	5	3	3	3	3	0	1
W405130234	2014	4	2	2	5	1	4	28	5	3	3	3	3	0	1
W204170102	2012	4	2	4	5	1	4	43	5	3	3	3	3	0	1
W511190140	2015	4	2	3	5	1	4	35	5	3	3	3	3	0	1
W610080150	2016	4	2	4	5	1	4	44	5	3	3	3	3	0	1
L701100065	2017	4	2	1	5	1	4	19	5	3	3	3	3	0	1
L701030158	2017	4	2	3	5	1	4	37	5	3	3	3	3	0	1
L701030159	2017	4	2	3	5	1	4	30	5	3	3	3	3	0	1
W603030172	2016	4	2	3	5	1	4	30	5	3	3	3	3	0	1
W309030289	2013	4	2	2	5	1	4	27	5	3	3	3	3	0	1
W309030291	2013	4	2	2	5	1	4	21	5	3	3	3	3	0	1
W611030022	2016	4	2	2	5	1	4	27	5	3	3	3	3	0	1
W611030055	2016	4	2	5	5	1	4	57	5	3	3	3	3	0	1
W107040280	2011	4	2	2	5	1	4	24	5	3	3	3	3	0	1
W107040281	2011	4	2	2	5	1	4	26	5	3	3	3	3	0	1
W107040282	2011	4	2	2	5	1	4	25	5	3	3	3	3	0	1
W601060172	2016	4	2	2	5	1	4	26	5	3	3	3	3	0	1
L702060061	2017	4	2	5	5	1	4	57	5	3	3	3	3	0	1
L703060213	2017	4	2	4	5	1	4	41	5	3	3	3	3	0	1
W112080100	2011	4	2	4	5	1	4	43	5	3	3	3	3	0	1
L701090085	2017	4	2	2	5	1	4	24	5	3	3	3	3	0	1
L701110092	2017	4	2	1	5	1	4	19	5	3	3	3	3	0	1
L701110093	2017	4	2	2	5	1	4	25	5	3	3	3	3	0	1
W603110173	2016	4	2	2	5	1	4	24	5	3	3	3	3	0	1
L709120154	2017	4	2	2	5	1	4	27	5	3	3	3	3	0	1
W609130243	2016	4	2	3	5	1	4	33	5	3	3	3	3	0	1
W111140059	2011	4	2	3	5	1	4	38	5	3	3	3	3	0	1
W411170181	2014	4	2	1	5	1	4	1	5	3	3	3	3	0	1
W511170148	2015	4	2	1	5	1	4	18	5	3	3	3	3	0	1
W607180051	2016	4	2	1	5	1	4	12	5	3	3	3	3	0	1
W405190233	2014	4	2	1	5	1	4	20	5	3	3	3	3	0	1
W109190183	2011	4	2	5	5	1	4	61	5	3	3	3	3	0	1
W212190128	2012	4	2	1	5	1	4	17	5	3	3	3	3	0	1
W212190133	2012	4	2	4	5	1	4	42	5	3	3	3	3	0	1
W112210122	2011	4	2	2	5	1	4	27	5	3	3	3	3	0	1
W405220224	2014	4	2	1	5	1	4	0	5	3	3	3	3	0	1
L701230031	2017	4	2	2	5	1	4	22	5	3	3	3	3	0	1
L701230049	2017	4	2	2	5	1	4	24	5	3	3	3	3	0	1
L701240009	2017	4	2	2	5	1	4	25	5	3	3	3	3	0	1
W301250105	2013	4	2	1	5	1	4	19	5	3	3	3	3	0	1
W307250244	2013	4	2	3	5	1	4	30	5	3	3	3	3	0	1
W511250118	2015	4	2	1	5	1	4	9	5	3	3	3	3	0	1
W608260170	2016	4	2	2	5	1	4	27	5	3	3	3	3	0	1
W606270298	2016	4	2	2	5	1	4	24	5	3	3	3	3	0	1
W212270161	2012	4	2	1	5	1	4	13	5	3	3	3	3	0	1
W212270162	2012	4	2	4	5	1	4	49	5	3	3	3	3	0	1
W609180236	2016	4	2	2	5	1	4	25	5	3	3	3	3	0	1
W111010122	2011	4	2	2	5	1	4	23	5	3	3	3	3	0	1
W512040174	2015	4	2	2	5	1	4	23	5	3	3	3	3	0	1
L702060100	2017	4	2	2	5	1	4	23	5	3	3	3	3	0	1
W110120141	2011	4	2	2	5	1	4	26	5	3	3	3	3	0	1
W504150190	2015	4	2	2	5	1	4	23	5	3	3	3	3	0	1
L712150159	2017	4	2	2	5	1	4	24	5	3	3	3	3	0	1
L712150160	2017	4	2	2	5	1	4	25	5	3	3	3	3	0	1
L712150162	2017	4	2	2	5	1	4	24	5	3	3	3	3	0	1
W207160051	2012	4	2	2	5	1	4	22	5	3	3	3	3	0	1
W605240151	2016	4	2	1	5	1	4	20	5	3	3	3	3	0	1
W307240085	2013	4	2	1	5	1	4	20	5	3	3	3	3	0	1
W206250202	2012	4	2	1	5	1	4	18	5	3	3	3	3	0	1
L701260018	2017	4	2	2	5	1	4	26	5	3	3	3	3	0	1
W212310135	2012	4	2	2	5	1	4	22	5	3	3	3	3	0	1
W304120135	2013	4	1	3	5	1	4	38	5	3	3	3	3	0	1
W607190246	2016	4	1	3	5	1	4	30	5	3	3	3	3	0	1
W309030288	2013	4	1	3	5	1	4	32	5	3	3	3	3	0	1
W107040232	2011	4	1	3	5	1	4	34	5	3	3	3	3	0	1
W405050212	2014	4	1	4	5	1	6	49	5	3	3	3	3	0	1
W207130237	2012	4	1	4	5	1	6	45	5	3	3	3	3	0	1
W212130123	2012	4	1	2	5	1	6	26	5	3	3	3	3	0	1
W108160184	2011	4	1	3	5	1	6	37	5	3	3	3	3	0	1
W207190187	2012	4	1	4	5	1	6	47	5	3	3	3	3	0	1
W304230156	2013	4	1	3	5	1	3	30	5	3	3	3	3	0	1
W608260169	2016	4	1	4	5	1	3	41	5	3	3	3	3	0	1
W208270220	2012	4	1	4	5	1	3	43	5	3	3	3	3	0	1
W007290172	2010	4	1	3	5	1	3	33	5	3	3	3	3	0	1
W312040111	2013	4	1	3	5	1	3	30	5	3	3	3	3	0	1
W507060198	2015	4	1	2	5	1	3	27	5	3	3	3	3	0	1
W311080138	2013	4	1	4	5	1	3	41	5	3	3	3	3	0	1
W011090102	2010	4	1	3	5	1	3	31	5	3	3	3	3	0	1
W203140103	2012	4	1	4	5	1	3	40	5	3	3	3	3	0	1
W112160144	2011	4	1	3	5	1	3	31	5	3	3	3	3	0	1
W308210179	2013	4	1	3	5	1	3	31	5	3	3	3	3	0	1
W210090034	2012	4	1	5	5	1	3	55	5	3	3	3	3	0	1
W202100057	2012	4	1	1	5	1	3	14	5	3	3	3	3	0	1
W102180132	2011	4	1	2	5	1	3	21	5	3	3	3	3	0	1
W212200148	2012	4	1	2	5	1	3	28	5	3	3	3	3	0	1
W308260231	2013	4	1	3	5	1	3	33	5	3	3	3	3	0	1
W505210035	2015	4	1	3	5	1	3	36	5	3	3	3	3	0	1
W606220292	2016	4	1	2	5	1	3	24	5	3	3	3	3	0	1
W301300031	2013	4	1	2	5	1	3	25	5	3	3	3	3	0	1
W301290113	2013	4	1	3	5	1	3	32	5	3	3	3	3	0	1
L701120037	2017	4	1	2	5	1	3	27	5	3	3	3	3	0	1
W511090142	2015	4	1	2	5	1	3	23	5	3	3	3	3	0	1
W407100271	2014	4	1	4	5	1	3	43	5	3	3	3	3	0	1
W301110093	2013	4	1	4	5	1	3	44	5	3	3	3	3	0	1
W010180145	2010	4	1	3	5	1	3	39	5	3	3	3	3	0	1
L705190197	2017	4	1	3	5	1	3	35	5	3	3	3	3	0	1
W403200162	2014	4	1	3	5	1	3	34	5	3	3	3	3	0	1
W212210108	2012	4	1	3	5	1	3	38	5	3	3	3	3	0	1
W311260125	2013	4	1	3	5	1	3	30	5	3	3	3	3	0	1
W009280114	2010	4	1	3	5	1	3	31	5	3	3	3	3	0	1
W212190131	2012	4	1	2	5	1	3	21	5	3	3	3	3	0	1
W504020001	2015	4	1	1	5	1	3	16	5	3	3	3	3	0	1
W312040126	2013	4	1	1	5	1	3	19	5	3	3	3	3	0	1
W208060058	2012	4	1	1	5	1	3	20	5	3	3	3	3	0	1
W209060055	2012	4	1	1	5	1	3	20	5	3	3	3	3	0	1
W601070110	2016	4	1	3	5	1	3	38	5	3	3	3	3	0	1
W405070138	2014	4	1	1	5	1	3	18	5	3	3	3	3	0	1
W307100205	2013	4	1	1	5	1	3	18	5	3	3	3	3	0	1
W209130259	2012	4	1	1	5	1	3	19	5	3	3	3	3	0	1
W305150117	2013	4	1	1	5	1	3	17	5	3	3	3	3	0	1
W312160069	2013	4	1	1	5	1	3	17	5	3	3	3	3	0	1
W301170115	2013	4	1	1	5	1	3	20	5	3	3	3	3	0	1
W503170015	2015	4	1	1	5	1	3	16	5	3	3	3	3	0	1
W606210242	2016	4	1	2	5	1	3	29	5	3	3	3	3	0	1
W411240182	2014	4	1	2	5	1	3	22	5	3	3	3	3	0	1
W607280117	2016	4	1	2	5	1	3	22	5	3	3	3	3	0	1
W303290101	2013	4	1	3	5	1	3	34	5	3	3	3	3	0	1
W409010258	2014	4	1	5	5	1	3	57	5	3	3	3	3	0	1
W207190189	2012	4	1	2	5	1	3	27	5	3	3	3	3	0	1
L703210155	2017	4	1	2	5	1	3	22	5	3	3	3	3	0	1
W308210178	2013	4	1	3	5	1	3	37	5	3	3	3	3	0	1
W406240100	2014	4	1	3	5	1	3	33	5	3	3	3	3	0	1
W406240106	2014	4	1	2	5	1	3	29	5	3	3	3	3	0	1
W609270159	2016	4	1	2	5	1	3	27	5	3	3	3	3	0	1
W609270160	2016	4	1	2	5	1	3	26	5	3	3	3	3	0	1
W605310246	2016	4	1	3	5	1	3	32	5	3	3	3	3	0	1
W606020127	2016	4	1	3	5	1	3	30	5	3	3	3	3	0	1
L703140176	2017	4	1	1	5	1	3	10	5	3	3	3	3	0	1
W506110209	2015	4	1	2	5	1	3	21	5	3	3	3	3	0	1
W307010186	2013	4	1	4	5	1	3	47	5	3	3	3	3	0	1
W311280098	2013	4	1	3	5	1	3	36	5	3	3	3	3	0	1
W611250167	2016	4	1	2	5	1	3	23	5	3	3	3	3	0	1
W309300151	2013	4	1	2	5	1	3	26	5	3	3	3	3	0	1
W208010131	2012	4	1	5	5	1	3	50	5	3	3	3	3	0	1
W606020125	2016	4	1	3	5	1	3	37	5	3	3	3	3	0	1
W602030001	2016	4	1	3	5	1	3	31	5	3	3	3	3	0	1
W608030136	2016	4	1	2	5	1	3	28	5	3	3	3	3	0	1
W212040150	2012	4	1	1	5	1	3	3	5	3	3	3	3	0	1
W306050062	2013	4	1	3	5	1	3	30	5	3	3	3	3	0	1
W312050055	2013	4	1	2	5	1	3	24	5	3	3	3	3	0	1
W312050099	2013	4	1	3	5	1	3	35	5	3	3	3	3	0	1
W109060047	2011	4	1	4	5	1	3	43	5	3	3	3	3	0	1
W604080191	2016	4	1	3	5	1	3	37	5	3	3	3	3	0	1
W403100185	2014	4	1	4	5	1	3	43	5	3	3	3	3	0	1
W403100197	2014	4	1	3	5	1	3	35	5	3	3	3	3	0	1
W403100199	2014	4	1	4	5	1	3	40	5	3	3	3	3	0	1
W506110197	2015	4	1	4	5	1	3	40	5	3	3	3	3	0	1
W506110207	2015	4	1	2	5	1	3	27	5	3	3	3	3	0	1
W608110157	2016	4	1	2	5	1	3	25	5	3	3	3	3	0	1
W501120036	2015	4	1	2	5	1	3	25	5	3	3	3	3	0	1
W411130126	2014	4	1	3	5	1	3	38	5	3	3	3	3	0	1
W311140078	2013	4	1	5	5	1	3	50	5	3	3	3	3	0	1
W507220201	2015	4	1	3	5	1	3	35	5	3	3	3	3	0	1
W608220194	2016	4	1	1	5	1	3	2	5	3	3	3	3	0	1
W608220215	2016	4	1	3	5	1	3	31	5	3	3	3	3	0	1
W611220133	2016	4	1	2	5	1	3	28	5	3	3	3	3	0	1
L703230183	2017	4	1	3	5	1	3	39	5	3	3	3	3	0	1
W406230172	2014	4	1	4	5	1	3	41	5	3	3	3	3	0	1
W310230069	2013	4	1	2	5	1	3	24	5	3	3	3	3	0	1
W612230138	2016	4	1	3	5	1	3	38	5	3	3	3	3	0	1
L703240186	2017	4	1	2	5	1	3	29	5	3	3	3	3	0	1
W304240115	2013	4	1	3	5	1	3	32	5	3	3	3	3	0	1
W209250006	2012	4	1	2	5	1	3	27	5	3	3	3	3	0	1
W308260233	2013	4	1	4	5	1	3	43	5	3	3	3	3	0	1
W609260073	2016	4	1	5	5	1	3	55	5	3	3	3	3	0	1
L703290157	2017	4	1	4	5	1	3	44	5	3	3	3	3	0	1
W211290062	2012	4	1	4	5	1	3	44	5	3	3	3	3	0	1
W611300093	2016	4	1	2	5	1	3	27	5	3	3	3	3	0	1
W312270075	2013	4	1	3	5	1	3	39	5	3	3	3	3	0	1
W412170030	2014	4	1	1	5	1	3	18	5	3	3	3	3	0	1
W409010231	2014	4	1	2	5	1	3	24	5	3	3	3	3	0	1
W301040165	2013	4	1	2	5	1	3	29	5	3	3	3	3	0	1
W602040055	2016	4	1	2	5	1	3	21	5	3	3	3	3	0	1
W408060166	2014	4	1	1	5	1	3	19	5	3	3	3	3	0	1
W408060168	2014	4	1	2	5	1	3	27	5	3	3	3	3	0	1
W312060011	2013	4	1	2	5	1	3	28	5	3	3	3	3	0	1
W301090125	2013	4	1	2	5	1	3	21	5	3	3	3	3	0	1
W301090126	2013	4	1	1	5	1	3	20	5	3	3	3	3	0	1
W309100274	2013	4	1	2	5	1	3	27	5	3	3	3	3	0	1
W507130279	2015	4	1	1	5	1	3	19	5	3	3	3	3	0	1
W312160074	2013	4	1	3	5	1	3	36	5	3	3	3	3	0	1
W312200081	2013	4	1	2	5	1	3	24	5	3	3	3	3	0	1
W507210250	2015	4	1	2	5	1	3	26	5	3	3	3	3	0	1
W510210161	2015	4	1	2	5	1	3	26	5	3	3	3	3	0	1
W210220121	2012	4	1	1	5	1	3	5	5	3	3	3	3	0	1
W612230093	2016	4	1	4	5	1	1	41	5	3	3	3	3	0	1
W505290249	2015	4	1	2	5	1	4	22	5	3	3	3	3	0	1
W612290113	2016	4	1	1	5	1	4	18	5	3	3	3	3	0	1
W312260129	2013	4	1	2	5	1	4	24	5	3	3	3	3	0	1
W605100162	2016	4	1	4	5	2	6	41	4	3	3	3	3	0	1
L701160169	2017	4	1	3	5	2	1	34	4	3	3	3	3	0	1
W111020112	2011	4	1	3	5	2	4	35	4	3	3	3	3	0	1
L701040157	2017	4	1	1	5	2	6	20	4	3	3	3	3	0	1
W203140102	2012	4	1	2	5	2	3	28	4	3	3	3	3	0	1
W511190139	2015	4	1	3	5	2	4	37	3	3	3	3	3	0	1
W208230128	2012	4	1	3	5	2	3	37	3	3	3	3	3	0	1
W212240161	2012	4	1	5	5	2	1	59	4	3	3	3	3	0	1
L702140136	2017	4	1	1	5	2	3	18	4	3	3	3	3	0	1
W609070225	2016	4	1	1	5	2	3	14	4	3	3	3	3	0	1
W608010268	2016	4	1	5	5	2	3	58	4	3	3	3	3	0	1
W202020001	2012	4	1	2	5	2	3	25	4	3	3	3	3	0	1
W012020082	2010	4	1	1	5	2	3	4	4	3	3	3	3	0	1
W611030054	2016	4	1	5	5	2	3	58	4	3	3	3	3	0	1
W107040228	2011	4	1	3	5	2	3	39	4	3	3	3	3	0	1
W611040130	2016	4	1	2	5	2	1	22	4	3	3	3	3	0	1
W201060131	2012	4	1	4	5	2	1	41	4	3	3	3	3	0	1
W209060155	2012	4	1	3	5	2	4	37	4	3	3	3	3	0	1
W601070109	2016	4	1	2	5	2	4	22	4	3	3	3	3	0	1
L709120158	2017	4	1	2	5	2	4	25	4	3	3	3	3	0	1
L706130165	2017	4	1	2	5	2	6	22	4	3	3	3	3	0	1
W607140065	2016	4	1	1	5	2	3	20	4	3	3	3	3	0	1
W607140105	2016	4	1	4	5	2	3	42	4	3	3	3	3	0	1
W609140202	2016	4	1	1	5	2	3	17	4	3	3	3	3	0	1
W111140031	2011	4	1	3	5	2	3	37	4	3	3	3	3	0	1
W111140034	2011	4	1	1	5	2	3	7	4	3	3	3	3	0	1
W307150312	2013	4	1	2	5	2	3	29	4	3	3	3	3	0	1
W603170133	2016	4	1	1	5	2	3	7	4	3	3	3	3	0	1
W204170094	2012	4	1	5	5	2	3	52	4	3	3	3	3	0	1
W511170128	2015	4	1	2	5	4	3	28	8	3	3	3	3	0	1
W205180144	2012	4	1	3	5	1	3	32	1	3	3	3	3	0	1
W609180237	2016	4	1	2	5	1	3	29	1	3	3	3	3	0	1
W007200197	2010	4	1	1	5	1	3	4	1	3	3	3	3	0	1
W305230080	2013	4	1	2	5	1	3	29	5	3	3	3	3	0	1
W301250046	2013	4	1	3	5	5	3	35	9	3	3	3	3	0	1
L701250033	2017	4	1	2	5	5	3	25	9	3	3	3	3	0	1
W011250085	2010	4	1	3	5	5	3	33	9	3	3	3	3	0	1
W607280167	2016	4	1	4	5	5	3	48	9	3	3	3	3	0	1
W602290178	2016	4	1	3	5	5	3	36	9	3	3	3	3	0	1
W603020174	2016	4	1	2	5	5	3	24	9	3	3	3	3	0	1
W305290218	2013	4	1	3	5	5	3	30	9	3	3	3	3	0	1
L701100101	2017	4	1	2	5	5	3	24	9	3	3	3	3	0	1
W111010121	2011	4	1	2	5	5	3	24	9	3	3	3	3	0	1
W505060146	2015	4	1	2	5	5	1	21	9	3	3	3	3	0	1
W601130102	2016	4	1	2	5	5	1	23	9	3	3	3	3	0	1
W112130162	2011	4	1	1	5	5	1	18	9	3	3	3	3	0	1
W112130163	2011	4	1	1	5	5	1	19	9	3	3	3	3	0	1
W111140030	2011	4	1	1	5	5	1	13	9	3	3	3	3	0	1
W111140032	2011	4	1	1	5	5	4	16	9	3	3	3	3	0	1
L701160166	2017	4	1	2	5	5	4	22	9	3	3	3	3	0	1
L701160168	2017	4	1	2	5	5	4	28	9	3	3	3	3	0	1
W603170132	2016	4	1	3	5	5	6	30	9	3	3	3	3	0	1
W307180191	2013	4	1	2	5	5	6	22	9	3	3	3	3	0	1
W607180052	2016	4	1	1	5	5	6	16	9	3	3	3	3	0	1
W601190097	2016	4	1	2	5	5	6	22	9	3	3	3	3	0	1
W511190138	2015	4	1	1	5	5	6	17	9	3	3	3	3	0	1
W212190130	2012	4	1	1	5	5	3	18	9	3	3	3	3	0	1
W212210113	2012	4	1	1	5	5	3	20	9	3	3	3	3	0	1
W212210115	2012	4	1	2	5	5	3	28	9	3	3	3	3	0	1
W307240086	2013	4	1	2	5	5	1	23	9	3	3	3	3	0	1
W302270234	2013	4	1	1	5	5	1	16	9	3	3	3	3	0	1
W206280255	2012	4	1	2	5	5	4	25	9	3	3	3	3	0	1
W607280116	2016	4	1	1	5	5	4	19	9	3	3	3	3	0	1
W607280251	2016	4	1	1	5	5	4	16	9	3	3	3	3	0	1
W210300046	2012	4	2	3	5	5	4	39	9	1	1	1	2	1	0
W111020104	2011	4	2	2	5	5	4	27	9	1	1	1	2	1	0
W204180066	2012	4	2	3	5	5	3	37	9	1	1	1	2	1	0
W407290003	2014	4	2	4	5	5	3	45	9	1	1	1	2	1	0
W301280098	2013	4	1	2	5	5	3	28	9	1	1	1	2	1	0
W211020120	2012	4	1	1	5	5	3	17	9	1	1	1	2	1	0
W304180086	2013	4	1	3	5	5	3	39	9	1	1	1	2	1	0
W106210246	2011	4	2	1	1	5	3	12	9	1	1	1	1	1	0
W501060013	2015	4	2	5	1	5	3	59	9	1	1	1	1	1	0
W610190076	2016	4	1	5	1	5	3	61	9	1	1	1	1	1	0
W412230026	2014	4	1	5	1	5	1	59	9	1	1	1	1	1	0
W011090015	2010	4	1	5	1	5	1	76	9	1	1	1	1	1	0
L703090082	2017	4	1	1	1	5	4	10	9	1	1	1	1	1	0
L712130044	2017	4	1	5	1	5	4	68	9	1	1	1	1	1	0
L705030130	2017	4	1	5	1	5	4	59	9	1	1	1	1	1	0
L709280061	2017	4	2	5	1	5	4	66	9	2	1	1	1	1	0
W610190079	2016	4	1	3	1	5	4	31	9	2	1	1	1	1	0
L711280100	2017	4	2	1	1	5	3	6	9	3	3	3	3	0	1
W312090148	2013	4	2	1	1	5	3	9	9	3	3	3	3	0	1
W304270085	2013	4	2	1	1	5	3	11	9	3	3	3	3	0	1
L710120017	2017	4	2	1	1	5	3	5	9	3	3	3	3	0	1
W201090024	2012	4	2	1	1	5	3	9	9	3	3	3	3	0	1
W507220200	2015	4	1	1	1	5	6	10	9	3	3	3	3	0	1
L710120015	2017	4	1	1	1	5	4	10	9	3	3	3	3	0	1
L702160027	2017	4	1	2	3	5	4	28	9	1	1	1	1	1	0
W604110035	2016	4	2	3	3	5	1	33	9	1	1	1	1	1	0
W212210105	2012	4	2	3	3	5	1	33	9	1	1	1	1	1	0
L701110021	2017	4	2	2	3	5	1	28	9	1	1	1	1	1	0
W105110165	2011	4	2	2	3	5	1	27	9	1	1	1	1	1	0
W508110097	2015	4	2	3	3	5	1	34	9	1	1	1	1	1	0
W507140083	2015	4	2	2	3	5	1	25	9	1	1	1	1	1	0
W402200098	2014	4	2	3	3	5	1	37	9	1	1	1	1	1	0
L706200224	2017	4	2	3	3	5	1	36	9	1	1	1	1	1	0
W106220208	2011	4	2	3	3	5	1	30	9	1	1	1	1	1	0
W212240047	2012	4	2	3	3	5	1	30	9	1	1	1	1	1	0
W508250024	2015	4	2	3	3	5	1	31	9	1	1	1	1	1	0
W311260076	2013	4	2	3	3	5	1	33	9	1	1	1	1	1	0
W302270211	2013	4	2	2	3	5	4	24	9	1	1	1	1	1	0
W310300126	2013	4	2	4	3	5	4	45	9	1	1	1	1	1	0
W503190062	2015	4	2	2	3	5	4	24	9	1	1	1	1	1	0
W106070031	2011	4	2	4	3	5	4	42	9	1	1	1	1	1	0
W010090070	2010	4	2	4	3	5	4	45	9	1	1	1	1	1	0
W101110118	2011	4	2	3	3	5	4	38	9	1	1	1	1	1	0
W201130078	2012	4	2	3	3	5	4	31	9	1	1	1	1	1	0
W206130184	2012	4	2	3	3	5	4	35	9	1	1	1	1	1	0
W606150072	2016	4	2	3	3	5	4	30	9	1	1	1	1	1	0
W503160188	2015	4	2	3	3	5	4	39	9	1	1	1	1	1	0
W309160097	2013	4	2	3	3	5	6	30	9	1	1	1	1	1	0
W510160006	2015	4	2	4	3	5	6	42	9	1	1	1	1	1	0
W101180090	2011	4	2	4	3	5	6	40	9	1	1	1	1	1	0
W508180131	2015	4	2	2	3	5	6	28	9	1	1	1	1	1	0
W105190065	2011	4	2	2	3	5	6	23	9	1	1	1	1	1	0
W410290053	2014	4	2	3	3	5	6	32	9	1	1	1	1	1	0
W412300137	2014	4	2	2	3	5	6	27	9	1	1	1	1	1	0
W106020049	2011	4	2	3	3	5	6	35	9	1	1	1	1	1	0
W311130031	2013	4	2	2	3	5	6	29	9	1	1	1	1	1	0
W411030002	2014	4	2	3	3	5	6	36	9	1	1	1	1	1	0
W310120014	2013	4	2	3	3	5	6	32	9	1	1	1	1	1	0
W504140125	2015	4	2	2	3	5	6	27	9	1	1	1	1	1	0
W311060080	2013	4	2	2	3	5	6	24	9	1	1	1	1	1	0
W307230026	2013	4	2	3	3	5	6	31	9	1	1	1	1	1	0
W304010044	2013	4	2	3	3	5	6	31	9	1	1	1	1	1	0
L707040080	2017	4	2	3	3	5	6	30	9	1	1	1	1	1	0
W211070022	2012	4	2	2	3	5	3	28	9	1	1	1	1	1	0
W310110113	2013	4	2	3	3	5	3	31	9	1	1	1	1	1	0
L702270010	2017	4	2	3	3	5	3	30	9	1	1	1	1	1	0
W306030070	2013	4	2	3	3	5	3	38	9	1	1	1	1	1	0
W406030007	2014	4	2	5	3	5	3	51	9	1	1	1	1	1	0
W206070113	2012	4	2	5	3	5	3	51	9	1	1	1	1	1	0
W305100128	2013	4	2	3	3	5	3	38	9	1	1	1	1	1	0
W410100022	2014	4	2	5	3	5	3	51	9	1	1	1	1	1	0
W102180112	2011	4	2	3	3	5	3	38	9	1	1	1	1	1	0
W506260104	2015	4	2	3	3	5	3	38	9	1	1	1	1	1	0
W106170040	2011	4	2	3	3	5	3	35	9	1	1	1	1	1	0
W607180090	2016	4	2	3	3	5	3	37	9	1	1	1	1	1	0
W406270256	2014	4	2	2	3	5	3	29	9	1	1	1	1	1	0
W401200135	2014	4	2	4	3	5	3	49	9	1	1	1	1	1	0
W210090122	2012	4	2	3	3	5	3	34	9	1	1	1	1	1	0
W206060090	2012	4	2	3	3	5	3	31	9	1	1	1	1	1	0
L702240083	2017	4	2	3	3	5	3	33	9	1	1	1	1	1	0
W204010046	2012	4	2	3	3	5	1	37	9	1	1	1	1	1	0
W608010103	2016	4	2	2	3	5	1	21	9	1	1	1	1	1	0
L712010041	2017	4	2	3	3	5	1	37	9	1	1	1	1	1	0
L703020071	2017	4	2	3	3	5	1	37	9	1	1	1	1	1	0
W304020093	2013	4	2	2	3	5	1	28	9	1	1	1	1	1	0
W304020095	2013	4	2	4	3	5	1	48	9	1	1	1	1	1	0
W211020055	2012	4	2	3	3	5	1	33	9	1	1	1	1	1	0
W503040109	2015	4	2	2	3	5	1	23	9	1	1	1	1	1	0
W502050004	2015	4	2	4	3	5	1	41	9	1	1	1	1	1	0
W403050035	2014	4	2	2	3	5	1	28	9	1	1	1	1	1	0
W206050151	2012	4	2	3	3	5	1	31	9	1	1	1	1	1	0
W112050104	2011	4	2	3	3	5	1	39	9	1	1	1	1	1	0
W612050013	2016	4	2	3	3	5	1	32	9	1	1	1	1	1	0
W401070148	2014	4	2	4	3	5	1	43	9	1	1	1	1	1	0
W504070150	2015	4	2	2	3	5	1	25	9	1	1	1	1	1	0
W505070059	2015	4	2	2	3	5	1	23	9	1	1	1	1	1	0
W308070122	2013	4	2	4	3	5	1	40	9	1	1	1	1	1	0
W303080088	2013	4	2	3	3	5	1	36	9	1	1	1	1	1	0
W308080165	2013	4	2	3	3	5	1	34	9	1	1	1	1	1	0
W011080058	2010	4	2	2	3	5	1	28	9	1	1	1	1	1	0
W211080033	2012	4	2	2	3	5	1	28	9	1	1	1	1	1	0
L712080024	2017	4	2	2	3	5	1	25	9	1	1	1	1	1	0
W301090075	2013	4	2	5	3	5	1	53	9	1	1	1	1	1	0
W612090019	2016	4	2	4	3	5	1	46	9	1	1	1	1	1	0
W502100081	2015	4	2	3	3	5	1	33	9	1	1	1	1	1	0
W005100098	2010	4	2	4	3	5	1	43	9	1	1	1	1	1	0
W011100094	2010	4	2	3	3	5	1	32	9	1	1	1	1	1	0
W409110077	2014	4	2	2	3	5	4	28	9	1	1	1	1	1	0
W509110046	2015	4	2	2	3	5	4	28	9	1	1	1	1	1	0
W411110025	2014	4	2	2	3	5	4	25	9	1	1	1	1	1	0
W606120133	2016	4	2	2	3	5	4	27	9	1	1	1	1	1	0
W107120204	2011	4	2	2	3	5	4	22	9	1	1	1	1	1	0
W608120051	2016	4	2	2	3	5	4	26	9	1	1	1	1	1	0
W006130017	2010	4	2	2	3	5	4	28	9	1	1	1	1	1	0
W212130005	2012	4	2	3	3	5	4	33	9	1	1	1	1	1	0
W612130002	2016	4	2	3	3	5	4	32	9	1	1	1	1	1	0
W001140006	2010	4	2	5	3	5	4	53	9	1	1	1	1	1	0
W404140145	2014	4	2	3	3	5	4	37	9	1	1	1	1	1	0
W404140174	2014	4	2	3	3	5	4	30	9	1	1	1	1	1	0
W507140257	2015	4	2	4	3	5	4	40	9	1	1	1	1	1	0
W205150119	2012	4	2	2	3	5	4	28	9	1	1	1	1	1	0
W606150021	2016	4	2	4	3	5	4	42	9	1	1	1	1	1	0
W305170094	2013	4	2	2	3	5	4	28	9	1	1	1	1	1	0
L705170132	2017	4	2	3	3	5	4	32	9	1	1	1	1	1	0
W111170052	2011	4	2	3	3	5	4	34	9	1	1	1	1	1	0
W411170032	2014	4	2	2	3	5	4	25	9	1	1	1	1	1	0
W411170036	2014	4	2	2	3	5	4	26	9	1	1	1	1	1	0
W601180086	2016	4	2	2	3	5	4	29	9	1	1	1	1	1	0
W411180115	2014	4	2	3	3	5	4	32	9	1	1	1	1	1	0
W411180116	2014	4	2	2	3	5	4	26	9	1	1	1	1	1	0
W503190084	2015	4	2	2	3	5	4	24	9	1	1	1	1	1	0
W506190114	2015	4	2	4	3	5	4	40	9	1	1	1	1	1	0
L706190182	2017	4	2	2	3	5	4	25	9	1	1	1	1	1	0
W211190102	2012	4	2	2	3	5	4	27	9	1	1	1	1	1	0
W503200030	2015	4	2	4	3	5	4	43	9	1	1	1	1	1	0
W609200030	2016	4	2	3	3	5	4	36	9	1	1	1	1	1	0
W609200050	2016	4	2	3	3	5	4	31	9	1	1	1	1	1	0
W604220026	2016	4	2	3	3	5	4	36	9	1	1	1	1	1	0
W608220094	2016	4	2	2	3	5	4	28	9	1	1	1	1	1	0
W311220052	2013	4	2	2	3	5	4	27	9	1	1	1	1	1	0
W204230198	2012	4	2	2	3	5	4	28	9	1	1	1	1	1	0
W109230059	2011	4	2	2	3	5	4	27	9	1	1	1	1	1	0
W309230043	2013	4	2	3	3	5	4	35	9	1	1	1	1	1	0
L710230096	2017	4	2	5	3	5	4	58	9	1	1	1	1	1	0
W503250092	2015	4	2	3	3	5	4	34	9	1	1	1	1	1	0
W607250204	2016	4	2	2	3	5	4	24	9	1	1	1	1	1	0
W309250111	2013	4	2	3	3	5	4	37	9	1	1	1	1	1	0
W409250013	2014	4	2	4	3	5	4	47	9	1	1	1	1	1	0
W204270078	2012	4	2	3	3	5	4	33	9	1	1	1	1	1	0
L705270019	2017	4	2	3	3	5	4	33	9	1	1	1	1	1	0
L710270097	2017	4	2	3	3	5	4	36	9	1	1	1	1	1	0
W405280199	2014	4	2	2	3	5	4	22	9	1	1	1	1	1	0
W408280149	2014	4	2	2	3	5	4	27	9	1	1	1	1	1	0
W610280042	2016	4	2	3	3	5	4	35	9	1	1	1	1	1	0
W612280039	2016	4	2	3	3	5	4	32	9	1	1	1	1	1	0
W307290043	2013	4	2	3	3	5	4	35	9	1	1	1	1	1	0
L709290079	2017	4	2	2	3	5	4	27	9	1	1	1	1	1	0
W409300047	2014	4	2	3	3	5	4	39	9	1	1	1	1	1	0
W509300104	2015	4	2	3	3	5	4	31	9	1	1	1	1	1	0
W510300057	2015	4	2	5	3	5	4	58	9	1	1	1	1	1	0
W611300017	2016	4	2	2	3	5	4	22	9	1	1	1	1	1	0
L612300037	2016	4	2	3	3	5	4	33	9	1	1	1	1	1	0
W205310071	2012	4	2	3	3	5	4	34	9	1	1	1	1	1	0
W008310126	2010	4	2	2	3	5	4	26	9	1	1	1	1	1	0
W008310131	2010	4	2	2	3	5	4	25	9	1	1	1	1	1	0
W008310126	2010	4	2	2	3	5	4	26	9	1	1	1	1	1	0
W008310131	2010	4	2	2	3	5	4	25	9	1	1	1	1	1	0
W312170049	2013	4	2	2	3	5	6	27	9	1	1	1	1	1	0
L702040024	2017	4	2	2	3	5	6	25	9	1	1	1	1	1	0
W611040045	2016	4	2	2	3	5	6	22	9	1	1	1	1	1	0
W604050001	2016	4	2	2	3	5	6	24	9	1	1	1	1	1	0
W604050003	2016	4	2	2	3	5	6	24	9	1	1	1	1	1	0
W604050010	2016	4	2	2	3	5	6	22	9	1	1	1	1	1	0
W604050016	2016	4	2	2	3	5	6	22	9	1	1	1	1	1	0
W605130001	2016	4	2	2	3	5	6	21	9	1	1	1	1	1	0
W605130003	2016	4	2	1	3	5	6	20	9	1	1	1	1	1	0
L710170057	2017	4	2	2	3	5	6	21	9	1	1	1	1	1	0
L712180069	2017	4	2	2	3	5	6	25	9	1	1	1	1	1	0
W607190060	2016	4	2	3	3	5	6	37	9	1	1	1	1	1	0
W511190023	2015	4	2	2	3	5	6	23	9	1	1	1	1	1	0
L703210011	2017	4	2	1	3	5	6	20	9	1	1	1	1	1	0
L703210012	2017	4	2	2	3	5	6	25	9	1	1	1	1	1	0
W607220008	2016	4	2	3	3	5	6	31	9	1	1	1	1	1	0
L705250032	2017	4	2	2	3	5	6	26	9	1	1	1	1	1	0
L711280078	2017	4	2	2	3	5	6	23	9	1	1	1	1	1	0
L711280079	2017	4	2	2	3	5	6	23	9	1	1	1	1	1	0
W311200110	2013	4	2	2	3	5	6	27	9	1	1	1	1	1	0
W608010069	2016	4	2	2	3	5	6	22	9	1	1	1	1	1	0
W008030090	2010	4	2	4	3	5	6	44	9	1	1	1	1	1	0
W501050008	2015	4	2	3	3	5	6	30	9	1	1	1	1	1	0
W208090085	2012	4	2	3	3	5	6	31	9	1	1	1	1	1	0
W611100028	2016	4	2	3	3	5	6	32	9	1	1	1	1	1	0
W408180045	2014	4	2	3	3	5	6	36	9	1	1	1	1	1	0
W010180073	2010	4	2	5	3	5	6	64	9	1	1	1	1	1	0
L708220136	2017	4	2	5	3	5	6	51	9	1	1	1	1	1	0
L711220067	2017	4	2	2	3	5	6	25	9	1	1	1	1	1	0
L711220071	2017	4	2	3	3	5	6	30	9	1	1	1	1	1	0
W108230145	2011	4	2	2	3	5	6	25	9	1	1	1	1	1	0
W507280063	2015	4	2	3	3	5	6	34	9	1	1	1	1	1	0
W509280005	2015	4	2	2	3	5	6	27	9	1	1	1	1	1	0
W307100209	2013	4	2	3	3	5	6	38	9	1	1	1	1	1	0
L708220018	2017	4	2	2	3	5	6	26	9	1	1	1	1	1	0
W610270021	2016	4	2	2	3	5	6	27	9	1	1	1	1	1	0
W505120145	2015	4	2	2	3	5	6	23	9	1	1	1	1	1	0
W605060130	2016	4	2	5	3	5	6	53	9	1	1	1	1	1	0
W211190036	2012	4	2	3	3	5	6	30	9	1	1	1	1	1	0
W507100092	2015	4	2	2	3	5	6	25	9	1	1	1	1	1	0
W603090016	2016	4	2	1	3	5	6	19	9	1	1	1	1	1	0
L708110183	2017	4	2	4	3	5	6	41	9	1	1	1	1	1	0
W309030147	2013	4	2	3	3	5	6	35	9	1	1	1	1	1	0
W303060165	2013	4	2	1	3	5	6	17	9	1	1	1	1	1	0
W109090096	2011	4	2	1	3	5	6	19	9	1	1	1	1	1	0
W409050044	2014	4	2	1	3	5	6	18	9	1	1	1	1	1	0
W509080046	2015	4	2	2	3	5	6	24	9	1	1	1	1	1	0
L702270170	2017	4	2	1	3	5	6	18	9	1	1	1	1	1	0
W609120179	2016	4	2	1	3	5	6	19	9	1	1	1	1	1	0
L703010108	2017	4	2	3	3	5	6	34	9	1	1	1	1	1	0
W004010073	2010	4	2	2	3	5	6	24	9	1	1	1	1	1	0
W104010066	2011	4	2	2	3	5	6	22	9	1	1	1	1	1	0
W104010080	2011	4	2	2	3	5	6	29	9	1	1	1	1	1	0
W606010110	2016	4	2	2	3	5	6	26	9	1	1	1	1	1	0
W308010117	2013	4	2	1	3	5	6	20	9	1	1	1	1	1	0
W409010116	2014	4	2	2	3	5	6	23	9	1	1	1	1	1	0
W409010118	2014	4	2	2	3	5	6	28	9	1	1	1	1	1	0
W409010145	2014	4	2	1	3	5	6	20	9	1	1	1	1	1	0
W509010088	2015	4	2	3	3	5	6	36	9	1	1	1	1	1	0
W609010030	2016	4	2	2	3	5	6	25	9	1	1	1	1	1	0
W609010152	2016	4	2	2	3	5	6	23	9	1	1	1	1	1	0
W003020080	2010	4	2	2	3	5	6	29	9	1	1	1	1	1	0
W003020205	2010	4	2	1	3	5	6	18	9	1	1	1	1	1	0
W003020224	2010	4	2	2	3	5	6	23	9	1	1	1	1	1	0
W203020053	2012	4	2	2	3	5	6	26	9	1	1	1	1	1	0
W603020058	2016	4	2	2	3	5	6	28	9	1	1	1	1	1	0
W511020095	2015	4	2	2	3	5	3	22	9	1	1	1	1	1	0
W403030067	2014	4	2	2	3	5	3	21	9	1	1	1	1	1	0
W403030068	2014	4	2	2	3	5	3	21	9	1	1	1	1	1	0
W403030070	2014	4	2	2	3	5	6	22	9	1	1	1	1	1	0
W209030117	2012	4	2	1	3	5	6	19	9	1	1	1	1	1	0
W209030260	2012	4	2	2	3	5	6	22	9	1	1	1	1	1	0
W209030284	2012	4	2	2	3	5	6	24	9	1	1	1	1	1	0
W409030035	2014	4	2	2	3	5	1	22	9	1	1	1	1	1	0
W409030044	2014	4	2	2	3	5	1	23	9	1	1	1	1	1	0
W303040199	2013	4	2	2	3	5	1	23	9	1	1	1	1	1	0
W303040210	2013	4	2	2	3	5	1	21	9	1	1	1	1	1	0
W303040211	2013	4	2	1	3	5	1	20	9	1	1	1	1	1	0
W403040171	2014	4	2	2	3	5	4	25	9	1	1	1	1	1	0
W503040041	2015	4	2	2	3	5	4	22	9	1	1	1	1	1	0
W205040122	2012	4	2	2	3	5	4	28	9	1	1	1	1	1	0
W508040116	2015	4	2	1	3	5	4	20	9	1	1	1	1	1	0
W409040185	2014	4	2	2	3	5	4	21	9	1	1	1	1	1	0
W409040186	2014	4	2	1	3	5	6	20	9	1	1	1	1	1	0
W011040085	2010	4	2	4	3	5	6	49	9	1	1	1	1	1	0
W403050063	2014	4	2	1	3	5	6	20	9	1	1	1	1	1	0
W403050066	2014	4	2	2	3	5	6	21	9	1	1	1	1	1	0
W604050211	2016	4	2	2	3	5	4	29	9	1	1	1	1	1	0
W307050077	2013	4	2	1	3	5	4	18	9	1	1	1	1	1	0
W409050064	2014	4	2	2	3	5	6	23	9	1	1	1	1	1	0
W409050091	2014	4	2	2	3	5	4	21	9	1	1	1	1	1	0
W303060164	2013	4	2	1	3	5	1	19	9	1	1	1	1	1	0
W503060140	2015	4	2	2	3	5	1	21	9	1	1	1	1	1	0
W004060097	2010	4	2	2	3	5	1	28	9	1	1	1	1	1	0
W305060070	2013	4	2	2	3	5	1	22	9	1	1	1	1	1	0
W309060119	2013	4	2	1	3	5	4	18	9	1	1	1	1	1	0
W609060090	2016	4	2	2	3	5	4	22	9	1	1	1	1	1	0
W609060180	2016	4	2	1	3	5	4	20	9	1	1	1	1	1	0
L709060145	2017	4	2	3	3	5	6	32	9	1	1	1	1	1	0
L711060134	2017	4	2	1	3	5	3	19	9	1	1	1	1	1	0
W202070040	2012	4	2	2	3	5	3	22	9	1	1	1	1	1	0
W203070041	2012	4	2	2	3	5	3	29	9	1	1	1	1	1	0
L703070135	2017	4	2	1	3	5	3	17	9	1	1	1	1	1	0
L709070080	2017	4	2	1	3	5	3	18	9	1	1	1	1	1	0
W111070108	2011	4	2	2	3	5	1	24	9	1	1	1	1	1	0
W311070095	2013	4	2	2	3	5	1	25	9	1	1	1	1	1	0
W012070042	2010	4	2	2	3	5	1	22	9	1	1	1	1	1	0
W203080093	2012	4	2	2	3	5	1	23	9	1	1	1	1	1	0
W509080075	2015	4	2	2	3	5	1	26	9	1	1	1	1	1	0
W609080065	2016	4	2	1	3	5	1	17	9	1	1	1	1	1	0
W410080055	2014	4	2	2	3	5	1	27	9	1	1	1	1	1	0
W111080003	2011	4	2	1	3	5	1	18	9	1	1	1	1	1	0
W503090170	2015	4	2	2	3	5	1	26	9	1	1	1	1	1	0
W503090201	2015	4	2	2	3	5	1	21	9	1	1	1	1	1	0
W304090113	2013	4	2	1	3	5	1	18	9	1	1	1	1	1	0
W010090093	2010	4	2	1	3	5	4	20	9	1	1	1	1	1	0
L711090054	2017	4	2	2	3	5	4	22	9	1	1	1	1	1	0
L711090104	2017	4	2	2	3	5	4	21	9	1	1	1	1	1	0
W112090081	2011	4	2	1	3	5	4	19	9	1	1	1	1	1	0
W503100071	2015	4	2	3	3	5	4	34	9	1	1	1	1	1	0
W603100009	2016	4	2	1	3	5	4	17	9	1	1	1	1	1	0
W305100042	2013	4	2	1	3	5	4	20	9	1	1	1	1	1	0
W209100112	2012	4	2	2	3	5	4	25	9	1	1	1	1	1	0
W409100079	2014	4	2	2	3	5	6	23	9	1	1	1	1	1	0
L710100152	2017	4	2	1	3	5	3	18	9	1	1	1	1	1	0
W111100109	2011	4	2	2	3	5	3	21	9	1	1	1	1	1	0
W012100029	2010	4	2	2	3	5	3	23	9	1	1	1	1	1	0
W503110048	2015	4	2	2	3	5	3	29	9	1	1	1	1	1	0
W304110095	2013	4	2	2	3	5	3	22	9	1	1	1	1	1	0
W404110120	2014	4	2	1	3	5	3	20	9	1	1	1	1	1	0
W410110052	2014	4	2	1	3	5	3	19	9	1	1	1	1	1	0
W611110041	2016	4	2	1	3	5	3	18	9	1	1	1	1	1	0
L701120099	2017	4	2	2	3	5	3	24	9	1	1	1	1	1	0
W309120065	2013	4	2	3	3	5	3	33	9	1	1	1	1	1	0
L709120030	2017	4	2	2	3	5	3	24	9	1	1	1	1	1	0
L709120173	2017	4	2	1	3	5	3	19	9	1	1	1	1	1	0
L709120182	2017	4	2	1	3	5	3	20	9	1	1	1	1	1	0
W501130120	2015	4	2	2	3	5	3	26	9	1	1	1	1	1	0
W203130154	2012	4	2	3	3	5	3	31	9	1	1	1	1	1	0
W004130001	2010	4	2	1	3	5	3	17	9	1	1	1	1	1	0
W504130134	2015	4	2	3	3	5	3	30	9	1	1	1	1	1	0
W308130013	2013	4	2	1	3	5	3	18	9	1	1	1	1	1	0
W609130099	2016	4	2	4	3	5	3	40	9	1	1	1	1	1	0
L709130026	2017	4	2	2	3	5	3	23	9	1	1	1	1	1	0
W510130013	2015	4	2	1	3	5	3	19	9	1	1	1	1	1	0
W004140015	2010	4	2	2	3	5	3	24	9	1	1	1	1	1	0
W209140126	2012	4	2	2	3	5	3	25	9	1	1	1	1	1	0
W209140215	2012	4	2	1	3	5	3	17	9	1	1	1	1	1	0
W509140025	2015	4	2	2	3	5	3	22	9	1	1	1	1	1	0
L709140060	2017	4	2	2	3	5	3	24	9	1	1	1	1	1	0
W509150058	2015	4	2	1	3	5	3	18	9	1	1	1	1	1	0
L709150019	2017	4	2	1	3	5	3	19	9	1	1	1	1	1	0
W512150015	2015	4	2	2	3	5	3	28	9	1	1	1	1	1	0
W512150056	2015	4	2	2	3	5	1	22	9	1	1	1	1	1	0
L701160041	2017	4	2	2	3	5	1	25	9	1	1	1	1	1	0
L702160120	2017	4	2	3	3	5	1	36	9	1	1	1	1	1	0
L703160102	2017	4	2	1	3	5	4	19	9	1	1	1	1	1	0
W204160125	2012	4	2	1	3	5	6	20	9	1	1	1	1	1	0
W504160127	2015	4	2	2	3	5	6	25	9	1	1	1	1	1	0
W109160125	2011	4	2	2	3	5	1	27	9	1	1	1	1	1	0
W109160145	2011	4	2	2	3	5	6	21	9	1	1	1	1	1	0
W309160143	2013	4	2	3	3	5	6	30	9	1	1	1	1	1	0
W409160009	2014	4	2	2	3	5	6	22	9	1	1	1	1	1	0
W202170137	2012	4	2	2	3	5	4	23	9	1	1	1	1	1	0
W402170121	2014	4	2	2	3	5	6	21	9	1	1	1	1	1	0
W103170048	2011	4	2	2	3	5	4	29	9	1	1	1	1	1	0
W407170013	2014	4	2	3	3	5	1	31	9	1	1	1	1	1	0
W508170047	2015	4	2	3	3	5	1	32	9	1	1	1	1	1	0
W509170042	2015	4	2	3	3	5	1	34	9	1	1	1	1	1	0
W610170028	2016	4	2	1	3	5	1	20	9	1	1	1	1	1	0
W312170160	2013	4	2	2	3	5	1	23	9	1	1	1	1	1	0
W102180127	2011	4	2	2	3	5	1	22	9	1	1	1	1	1	0
W102180169	2011	4	2	2	3	5	1	26	9	1	1	1	1	1	0
W102180207	2011	4	2	3	3	5	1	30	9	1	1	1	1	1	0
W005180102	2010	4	2	2	3	5	1	21	9	1	1	1	1	1	0
W506180069	2015	4	2	1	3	5	1	20	9	1	1	1	1	1	0
W209180130	2012	4	2	4	3	5	1	40	9	1	1	1	1	1	0
W609180135	2016	4	2	1	3	5	1	18	9	1	1	1	1	1	0
W511180079	2015	4	2	3	3	5	1	31	9	1	1	1	1	1	0
W402190131	2014	4	2	2	3	5	1	22	9	1	1	1	1	1	0
W203190026	2012	4	2	2	3	5	1	27	9	1	1	1	1	1	0
W203190050	2012	4	2	3	3	5	1	32	9	1	1	1	1	1	0
W403190114	2014	4	2	2	3	5	1	27	9	1	1	1	1	1	0
W609190097	2016	4	2	2	3	5	1	23	9	1	1	1	1	1	0
W609190131	2016	4	2	2	3	5	1	26	9	1	1	1	1	1	0
L709190008	2017	4	2	2	3	5	1	27	9	1	1	1	1	1	0
L709190133	2017	4	2	3	3	5	1	38	9	1	1	1	1	1	0
W210190113	2012	4	2	1	3	5	1	20	9	1	1	1	1	1	0
L710190082	2017	4	2	2	3	5	1	23	9	1	1	1	1	1	0
W501200041	2015	4	2	1	3	5	1	17	9	1	1	1	1	1	0
W402200141	2014	4	2	3	3	5	4	30	9	1	1	1	1	1	0
W308200101	2013	4	2	2	3	5	4	25	9	1	1	1	1	1	0
W508200006	2015	4	2	2	3	5	4	26	9	1	1	1	1	1	0
W508200097	2015	4	2	2	3	5	4	22	9	1	1	1	1	1	0
W410200143	2014	4	2	1	3	5	4	19	9	1	1	1	1	1	0
W102210121	2011	4	2	3	3	5	4	30	9	1	1	1	1	1	0
W402210080	2014	4	2	3	3	5	4	30	9	1	1	1	1	1	0
W006210005	2010	4	2	1	3	5	4	19	9	1	1	1	1	1	0
W208210133	2012	4	2	1	3	5	4	17	9	1	1	1	1	1	0
W109210062	2011	4	2	2	3	5	4	23	9	1	1	1	1	1	0
W509210191	2015	4	2	2	3	5	4	29	9	1	1	1	1	1	0
W311210073	2013	4	2	1	3	5	4	15	9	1	1	1	1	1	0
W302220175	2013	4	2	2	3	5	4	28	9	1	1	1	1	1	0
W603220085	2016	4	2	1	3	5	4	18	9	1	1	1	1	1	0
W004220040	2010	4	2	2	3	5	4	21	9	1	1	1	1	1	0
W608220145	2016	4	2	1	3	5	4	18	9	1	1	1	1	1	0
W509220109	2015	4	2	2	3	5	4	24	9	1	1	1	1	1	0
W609220084	2016	4	2	2	3	5	4	21	9	1	1	1	1	1	0
W609220086	2016	4	2	1	3	5	4	19	9	1	1	1	1	1	0
W210220040	2012	4	2	2	3	5	4	22	9	1	1	1	1	1	0
W311220001	2013	4	2	1	3	5	4	18	9	1	1	1	1	1	0
L711220051	2017	4	2	1	3	5	4	20	9	1	1	1	1	1	0
W612220029	2016	4	2	1	3	5	4	18	9	1	1	1	1	1	0
W003230001	2010	4	2	1	3	5	4	18	9	1	1	1	1	1	0
W605230056	2016	4	2	1	3	5	4	17	9	1	1	1	1	1	0
W308230081	2013	4	2	1	3	5	4	18	9	1	1	1	1	1	0
W609230115	2016	4	2	1	3	5	4	20	9	1	1	1	1	1	0
W112230084	2011	4	2	1	3	5	4	19	9	1	1	1	1	1	0
W102240044	2011	4	2	2	3	5	4	24	9	1	1	1	1	1	0
W102240059	2011	4	2	2	3	5	4	24	9	1	1	1	1	1	0
W102240060	2011	4	2	2	3	5	4	24	9	1	1	1	1	1	0
W102240064	2011	4	2	2	3	5	4	27	9	1	1	1	1	1	0
W309240063	2013	4	2	3	3	5	4	32	9	1	1	1	1	1	0
W409240108	2014	4	2	1	3	5	4	19	9	1	1	1	1	1	0
W409240184	2014	4	2	2	3	5	4	22	9	1	1	1	1	1	0
W402250122	2014	4	2	1	3	5	4	19	9	1	1	1	1	1	0
W402250126	2014	4	2	3	3	5	4	30	9	1	1	1	1	1	0
W603250039	2016	4	2	1	3	5	4	20	9	1	1	1	1	1	0
W309250110	2013	4	2	1	3	5	4	16	9	1	1	1	1	1	0
W509250088	2015	4	2	2	3	5	4	28	9	1	1	1	1	1	0
W509250091	2015	4	2	1	3	5	4	18	9	1	1	1	1	1	0
L709250138	2017	4	2	2	3	5	4	29	9	1	1	1	1	1	0
W110250133	2011	4	2	3	3	5	4	30	9	1	1	1	1	1	0
W501260098	2015	4	2	2	3	5	4	28	9	1	1	1	1	1	0
W002260071	2010	4	2	2	3	5	4	22	9	1	1	1	1	1	0
W602260156	2016	4	2	2	3	5	4	26	9	1	1	1	1	1	0
W204260085	2012	4	2	2	3	5	4	27	9	1	1	1	1	1	0
W108260121	2011	4	2	3	3	5	4	30	9	1	1	1	1	1	0
W308260146	2013	4	2	2	3	5	4	27	9	1	1	1	1	1	0
W508260123	2015	4	2	2	3	5	4	21	9	1	1	1	1	1	0
W309260074	2013	4	2	2	3	5	4	25	9	1	1	1	1	1	0
W409260112	2014	4	2	2	3	5	4	23	9	1	1	1	1	1	0
L702270070	2017	4	2	1	3	5	4	20	9	1	1	1	1	1	0
L702270072	2017	4	2	2	3	5	4	21	9	1	1	1	1	1	0
W204270051	2012	4	2	1	3	5	4	18	9	1	1	1	1	1	0
W008270005	2010	4	2	2	3	5	4	26	9	1	1	1	1	1	0
W008270005	2010	4	2	2	3	5	4	26	9	1	1	1	1	1	0
W408270047	2014	4	2	2	3	5	4	24	9	1	1	1	1	1	0
W508270099	2015	4	2	2	3	5	6	21	9	1	1	1	1	1	0
W609270131	2016	4	2	1	3	5	6	20	9	1	1	1	1	1	0
W410270043	2014	4	2	1	3	5	6	19	9	1	1	1	1	1	0
W401280022	2014	4	2	1	3	5	6	19	9	1	1	1	1	1	0
W202280154	2012	4	2	2	3	5	6	21	9	1	1	1	1	1	0
W502280050	2015	4	2	2	3	5	6	27	9	1	1	1	1	1	0
L702280024	2017	4	2	1	3	5	6	19	9	1	1	1	1	1	0
L704280016	2017	4	2	2	3	5	6	22	9	1	1	1	1	1	0
W205280141	2012	4	2	1	3	5	6	18	9	1	1	1	1	1	0
W505280034	2015	4	2	1	3	5	6	20	9	1	1	1	1	1	0
W208280191	2012	4	2	2	3	5	6	24	9	1	1	1	1	1	0
W612280117	2016	4	2	4	3	5	6	40	9	1	1	1	1	1	0
W602290029	2016	4	2	2	3	5	6	25	9	1	1	1	1	1	0
W602290034	2016	4	2	2	3	5	6	21	9	1	1	1	1	1	0
W203290114	2012	4	2	2	3	5	6	21	9	1	1	1	1	1	0
L703290083	2017	4	2	1	3	5	6	19	9	1	1	1	1	1	0
W108290086	2011	4	2	2	3	5	6	24	9	1	1	1	1	1	0
W009290016	2010	4	2	2	3	5	6	22	9	1	1	1	1	1	0
W211290102	2012	4	2	2	3	5	6	22	9	1	1	1	1	1	0
W003300109	2010	4	2	2	3	5	6	21	9	1	1	1	1	1	0
W203300084	2012	4	2	2	3	5	6	25	9	1	1	1	1	1	0
W503300138	2015	4	2	3	3	5	6	30	9	1	1	1	1	1	0
W605300199	2016	4	2	2	3	5	6	23	9	1	1	1	1	1	0
W008300061	2010	4	2	2	3	5	6	23	9	1	1	1	1	1	0
W008300061	2010	4	2	2	3	5	6	23	9	1	1	1	1	1	0
W108300228	2011	4	2	3	3	5	6	36	9	1	1	1	1	1	0
W608300011	2016	4	2	1	3	5	6	18	9	1	1	1	1	1	0
L708300028	2017	4	2	2	3	5	6	22	9	1	1	1	1	1	0
W309300054	2013	4	2	2	3	5	6	29	9	1	1	1	1	1	0
W409300123	2014	4	2	2	3	5	6	22	9	1	1	1	1	1	0
W111300070	2011	4	2	2	3	5	6	22	9	1	1	1	1	1	0
W611300022	2016	4	2	3	3	5	6	31	9	1	1	1	1	1	0
W412300038	2014	4	2	3	3	5	6	31	9	1	1	1	1	1	0
W508310076	2015	4	2	2	3	5	6	21	9	1	1	1	1	1	0
W508310079	2015	4	2	2	3	5	6	24	9	1	1	1	1	1	0
W508310082	2015	4	2	1	3	5	6	20	9	1	1	1	1	1	0
W508310083	2015	4	2	2	3	5	6	24	9	1	1	1	1	1	0
W508310085	2015	4	2	2	3	5	6	27	9	1	1	1	1	1	0
W608310223	2016	4	2	1	3	5	6	16	9	1	1	1	1	1	0
W409170102	2014	4	2	2	3	5	6	23	9	1	1	1	1	1	0
W510300062	2015	4	2	3	3	5	6	31	9	1	1	1	1	1	0
L709050184	2017	4	2	2	3	5	6	29	9	1	1	1	1	1	0
W109070183	2011	4	2	4	3	5	6	41	9	1	1	1	1	1	0
W510300059	2015	4	2	3	3	5	6	32	9	1	1	1	1	1	0
W404180086	2014	4	2	4	3	5	6	44	9	1	1	1	1	1	0
W506010016	2015	4	2	5	3	5	6	58	9	1	1	1	1	1	0
W511020104	2015	4	2	3	3	5	6	36	9	1	1	1	1	1	0
W608040009	2016	4	2	4	3	5	6	49	9	1	1	1	1	1	0
L709050133	2017	4	2	2	3	5	6	24	9	1	1	1	1	1	0
L709050141	2017	4	2	4	3	5	6	48	9	1	1	1	1	1	0
W306090095	2013	4	2	4	3	5	6	44	9	1	1	1	1	1	0
W407090078	2014	4	2	3	3	5	6	30	9	1	1	1	1	1	0
W310090037	2013	4	2	2	3	5	6	25	9	1	1	1	1	1	0
W510090086	2015	4	2	2	3	5	6	24	9	1	1	1	1	1	0
W403100146	2014	4	2	5	3	5	6	64	9	1	1	1	1	1	0
W512110045	2015	4	2	3	3	5	6	32	9	1	1	1	1	1	0
W612120012	2016	4	2	3	3	5	6	34	9	1	1	1	1	1	0
W510130038	2015	4	2	5	3	5	6	58	9	1	1	1	1	1	0
W612130081	2016	4	2	3	3	5	6	31	9	1	1	1	1	1	0
W612140078	2016	4	2	4	3	5	6	47	9	1	1	1	1	1	0
W301150019	2013	4	2	3	3	5	6	32	9	1	1	1	1	1	0
W505150034	2015	4	2	2	3	5	6	28	9	1	1	1	1	1	0
W608150047	2016	4	2	3	3	5	6	39	9	1	1	1	1	1	0
W608150063	2016	4	2	4	3	5	6	43	9	1	1	1	1	1	0
W512160096	2015	4	2	2	3	5	6	26	9	1	1	1	1	1	0
W401170073	2014	4	2	3	3	5	6	33	9	1	1	1	1	1	0
W503170134	2015	4	2	2	3	5	6	24	9	1	1	1	1	1	0
W209170210	2012	4	2	5	3	5	6	52	9	1	1	1	1	1	0
W610180066	2016	4	2	4	3	5	6	45	9	1	1	1	1	1	0
W508210146	2015	4	2	3	3	5	6	31	9	1	1	1	1	1	0
W509210212	2015	4	2	4	3	5	6	48	9	1	1	1	1	1	0
W609210048	2016	4	2	4	3	5	6	41	9	1	1	1	1	1	0
W410210017	2014	4	2	3	3	5	6	34	9	1	1	1	1	1	0
W611210085	2016	4	2	4	3	5	6	40	9	1	1	1	1	1	0
W501220040	2015	4	2	3	3	5	6	33	9	1	1	1	1	1	0
W602250061	2016	4	2	3	3	5	6	30	9	1	1	1	1	1	0
W002260043	2010	4	2	3	3	5	6	30	9	1	1	1	1	1	0
W508260008	2015	4	2	4	3	5	6	42	9	1	1	1	1	1	0
W510260061	2015	4	2	2	3	5	6	26	9	1	1	1	1	1	0
W404290073	2014	4	2	3	3	5	6	39	9	1	1	1	1	1	0
L709290022	2017	4	2	4	3	5	6	49	9	1	1	1	1	1	0
W510300056	2015	4	2	5	3	5	6	67	9	1	1	1	1	1	0
W510300060	2015	4	2	4	3	5	6	41	9	1	1	1	1	1	0
W510300079	2015	4	2	2	3	5	6	27	9	1	1	1	1	1	0
L708310200	2017	4	2	2	3	5	6	25	9	1	1	1	1	1	0
W604080065	2016	4	2	3	3	5	6	30	9	1	1	1	1	1	0
W212130031	2012	4	2	2	3	5	6	23	9	1	1	1	1	1	0
W602140011	2016	4	2	2	3	5	6	25	9	1	1	1	1	1	0
W507160139	2015	4	2	2	3	5	6	21	9	1	1	1	1	1	0
W611210054	2016	4	2	3	3	5	6	33	9	1	1	1	1	1	0
W205300127	2012	4	2	3	3	5	6	36	9	1	1	1	1	1	0
W409180121	2014	4	2	5	3	5	6	75	9	1	1	1	1	1	0
W508060115	2015	4	2	2	3	5	6	22	9	1	1	1	1	1	0
W510300063	2015	4	2	5	3	5	6	63	9	1	1	1	1	1	0
W407240129	2014	4	2	3	3	5	6	31	9	1	1	1	1	1	0
W601130004	2016	4	2	3	3	5	6	31	9	1	1	1	1	1	0
W006030060	2010	4	2	2	3	5	6	28	9	1	1	1	1	1	0
W607040030	2016	4	2	2	3	5	6	26	9	1	1	1	1	1	0
L708040056	2017	4	2	3	3	5	6	38	9	1	1	1	1	1	0
W108050092	2011	4	2	3	3	5	6	33	9	1	1	1	1	1	0
W106070177	2011	4	2	4	3	5	6	47	9	1	1	1	1	1	0
L711070045	2017	4	2	5	3	5	6	54	9	1	1	1	1	1	0
W109090023	2011	4	2	2	3	5	6	29	9	1	1	1	1	1	0
L703100003	2017	4	2	2	3	5	6	27	9	1	1	1	1	1	0
L710100150	2017	4	2	5	3	5	6	54	9	1	1	1	1	1	0
W601110020	2016	4	2	3	3	5	6	35	9	1	1	1	1	1	0
W610110083	2016	4	2	5	3	5	6	52	9	1	1	1	1	1	0
W610120102	2016	4	2	3	3	5	6	36	9	1	1	1	1	1	0
W101130007	2011	4	2	4	3	5	6	48	9	1	1	1	1	1	0
L706130121	2017	4	2	5	3	5	6	51	9	1	1	1	1	1	0
W102180160	2011	4	2	2	3	5	6	28	9	1	1	1	1	1	0
W609180209	2016	4	2	2	3	5	6	28	9	1	1	1	1	1	0
W601190003	2016	4	2	2	3	5	6	24	9	1	1	1	1	1	0
W302190022	2013	4	2	4	3	5	6	42	9	1	1	1	1	1	0
W405220109	2014	4	2	5	3	5	6	57	9	1	1	1	1	1	0
L711270059	2017	4	2	4	3	5	6	40	9	1	1	1	1	1	0
W504280084	2015	4	2	2	3	5	6	29	9	1	1	1	1	1	0
L707280063	2017	4	2	3	3	5	6	36	9	1	1	1	1	1	0
W004290038	2010	4	2	3	3	5	6	37	9	1	1	1	1	1	0
W104290042	2011	4	2	3	3	5	3	30	9	1	1	1	1	1	0
W607290039	2016	4	2	3	3	5	3	38	9	1	1	1	1	1	0
W606300029	2016	4	2	4	3	5	3	48	9	1	1	1	1	1	0
L708300062	2017	4	2	4	3	5	3	41	9	1	1	1	1	1	0
W312300023	2013	4	2	3	3	5	3	39	9	1	1	1	1	1	0
W609070093	2016	4	2	3	3	5	3	37	9	1	1	1	1	1	0
W601080072	2016	4	2	2	3	5	3	22	9	1	1	1	1	1	0
W003090103	2010	4	2	2	3	5	3	29	9	1	1	1	1	1	0
W610090081	2016	4	2	2	3	5	3	23	9	1	1	1	1	1	0
W610100064	2016	4	2	5	3	5	3	57	9	1	1	1	1	1	0
L706140048	2017	4	2	2	3	5	3	23	9	1	1	1	1	1	0
W609140076	2016	4	2	3	3	5	3	35	9	1	1	1	1	1	0
L705150175	2017	4	2	3	3	5	3	32	9	1	1	1	1	1	0
W606200019	2016	4	2	5	3	5	3	55	9	1	1	1	1	1	0
W603230026	2016	4	2	4	3	5	3	48	9	1	1	1	1	1	0
W405270015	2014	4	2	5	3	5	3	51	9	1	1	1	1	1	0
W406060026	2014	4	2	5	3	5	3	72	9	1	1	1	1	1	0
W309240092	2013	4	2	5	3	5	3	67	9	1	1	1	1	1	0
L703010178	2017	4	1	3	3	5	3	36	9	1	1	1	1	1	0
W307300028	2013	4	1	3	3	5	3	37	9	1	1	1	1	1	0
W506010160	2015	4	1	3	3	5	3	35	9	1	1	1	1	1	0
W003020126	2010	4	1	3	3	5	3	36	9	1	1	1	1	1	0
W507020013	2015	4	1	3	3	5	3	30	9	1	1	1	1	1	0
W309050081	2013	4	1	3	3	5	3	33	9	1	1	1	1	1	0
W004060118	2010	4	1	4	3	5	3	40	9	1	1	1	1	1	0
L708080198	2017	4	1	2	3	5	3	24	9	1	1	1	1	1	0
L711080002	2017	4	1	2	3	5	3	28	9	1	1	1	1	1	0
W201090050	2012	4	1	3	3	5	3	37	9	1	1	1	1	1	0
L706090103	2017	4	1	5	3	5	3	50	9	1	1	1	1	1	0
W611090097	2016	4	1	2	3	5	3	24	9	1	1	1	1	1	0
W412100009	2014	4	1	3	3	5	3	36	9	1	1	1	1	1	0
W107130142	2011	4	1	5	3	5	3	57	9	1	1	1	1	1	0
W404140146	2014	4	1	3	3	5	3	39	9	1	1	1	1	1	0
W411140091	2014	4	1	3	3	5	3	34	9	1	1	1	1	1	0
W605160056	2016	4	1	3	3	5	3	38	9	1	1	1	1	1	0
W512160097	2015	4	1	3	3	5	3	33	9	1	1	1	1	1	0
W009170042	2010	4	1	2	3	5	3	29	9	1	1	1	1	1	0
W010180075	2010	4	1	5	3	5	3	64	9	1	1	1	1	1	0
W010190032	2010	4	1	5	3	5	3	50	9	1	1	1	1	1	0
W311190005	2013	4	1	3	3	5	3	30	9	1	1	1	1	1	0
W106200124	2011	4	1	3	3	5	3	38	9	1	1	1	1	1	0
W009200096	2010	4	1	4	3	5	3	45	9	1	1	1	1	1	0
W512220016	2015	4	1	2	3	5	3	28	9	1	1	1	1	1	0
W412230138	2014	4	1	3	3	5	3	36	9	1	1	1	1	1	0
W506240082	2015	4	1	2	3	5	3	29	9	1	1	1	1	1	0
W509240112	2015	4	1	4	3	5	3	46	9	1	1	1	1	1	0
W012240077	2010	4	1	2	3	5	3	26	9	1	1	1	1	1	0
W212240049	2012	4	1	2	3	5	3	28	9	1	1	1	1	1	0
W311250053	2013	4	1	4	3	5	3	40	9	1	1	1	1	1	0
W204260007	2012	4	1	2	3	5	3	24	9	1	1	1	1	1	0
W206260207	2012	4	1	5	3	5	3	58	9	1	1	1	1	1	0
W508260148	2015	4	1	2	3	5	3	29	9	1	1	1	1	1	0
W403270004	2014	4	1	5	3	5	3	60	9	1	1	1	1	1	0
L711270074	2017	4	1	3	3	5	3	30	9	1	1	1	1	1	0
W502280017	2015	4	1	5	3	5	3	61	9	1	1	1	1	1	0
W111280017	2011	4	1	2	3	5	3	29	9	1	1	1	1	1	0
W007290071	2010	4	1	4	3	5	3	43	9	1	1	1	1	1	0
W307290002	2013	4	1	3	3	5	3	39	9	1	1	1	1	1	0
L703300118	2017	4	1	4	3	5	3	41	9	1	1	1	1	1	0
W405300201	2014	4	1	5	3	5	3	52	9	1	1	1	1	1	0
L709300082	2017	4	1	4	3	5	3	40	9	1	1	1	1	1	0
W204260008	2012	4	1	4	3	5	3	42	9	1	1	1	1	1	0
L701100171	2017	4	1	2	3	5	3	27	9	1	1	1	1	1	0
W501210083	2015	4	1	2	3	5	3	29	9	1	1	1	1	1	0
W305170188	2013	4	1	2	3	5	3	24	9	1	1	1	1	1	0
W412290013	2014	4	1	3	3	5	3	38	9	1	1	1	1	1	0
L711010039	2017	4	1	3	3	5	3	35	9	1	1	1	1	1	0
W002020029	2010	4	1	3	3	5	3	37	9	1	1	1	1	1	0
W205020135	2012	4	1	3	3	5	3	32	9	1	1	1	1	1	0
W611020044	2016	4	1	3	3	5	3	30	9	1	1	1	1	1	0
W412030040	2014	4	1	3	3	5	3	33	9	1	1	1	1	1	0
W105040009	2011	4	1	4	3	5	3	40	9	1	1	1	1	1	0
W204050035	2012	4	1	5	3	5	3	55	9	1	1	1	1	1	0
W308060028	2013	4	1	4	3	5	3	49	9	1	1	1	1	1	0
W002080042	2010	4	1	2	3	5	3	29	9	1	1	1	1	1	0
W603080178	2016	4	1	3	3	5	3	30	9	1	1	1	1	1	0
W503090216	2015	4	1	2	3	5	3	29	9	1	1	1	1	1	0
W210090123	2012	4	1	4	3	5	3	46	9	1	1	1	1	1	0
W210090126	2012	4	1	3	3	5	3	31	9	1	1	1	1	1	0
W212100082	2012	4	1	3	3	5	3	38	9	1	1	1	1	1	0
W607110223	2016	4	1	5	3	5	3	55	9	1	1	1	1	1	0
L708110015	2017	4	1	3	3	5	3	35	9	1	1	1	1	1	0
W201120028	2012	4	1	4	3	5	3	49	9	1	1	1	1	1	0
W303120069	2013	4	1	2	3	5	3	27	9	1	1	1	1	1	0
L703130040	2017	4	1	4	3	5	3	40	9	1	1	1	1	1	0
W110130137	2011	4	1	2	3	5	1	25	9	1	1	1	1	1	0
W205140063	2012	4	1	4	3	5	1	43	9	1	1	1	1	1	0
W601150053	2016	4	1	5	3	5	1	54	9	1	1	1	1	1	0
W606150073	2016	4	1	4	3	5	1	42	9	1	1	1	1	1	0
W309170136	2013	4	1	3	3	5	1	32	9	1	1	1	1	1	0
W309170143	2013	4	1	3	3	5	1	30	9	1	1	1	1	1	0
W110170053	2011	4	1	5	3	5	1	50	9	1	1	1	1	1	0
L710180073	2017	4	1	3	3	5	1	32	9	1	1	1	1	1	0
W204190017	2012	4	1	4	3	5	1	44	9	1	1	1	1	1	0
W303210077	2013	4	1	3	3	5	1	37	9	1	1	1	1	1	0
W212210062	2012	4	1	3	3	5	1	39	9	1	1	1	1	1	0
L703220029	2017	4	1	2	3	5	1	29	9	1	1	1	1	1	0
W407230095	2014	4	1	4	3	5	1	48	9	1	1	1	1	1	0
W001250038	2010	4	1	3	3	5	1	37	9	1	1	1	1	1	0
W602250014	2016	4	1	2	3	5	1	29	9	1	1	1	1	1	0
W605250051	2016	4	1	3	3	5	1	32	9	1	1	1	1	1	0
W506260099	2015	4	1	3	3	5	1	38	9	1	1	1	1	1	0
W612260033	2016	4	1	3	3	5	1	34	9	1	1	1	1	1	0
W304270073	2013	4	1	3	3	5	1	30	9	1	1	1	1	1	0
W206270233	2012	4	1	3	3	5	1	36	9	1	1	1	1	1	0
W307290004	2013	4	1	3	3	5	1	31	9	1	1	1	1	1	0
W201300041	2012	4	1	2	3	5	1	29	9	1	1	1	1	1	0
W404300158	2014	4	1	4	3	5	1	43	9	1	1	1	1	1	0
W608300183	2016	4	1	3	3	5	1	31	9	1	1	1	1	1	0
L708300061	2017	4	1	4	3	5	1	46	9	1	1	1	1	1	0
L708310123	2017	4	1	3	3	5	1	31	9	1	1	1	1	1	0
W101130006	2011	4	1	4	3	5	1	47	9	1	1	1	1	1	0
W506110173	2015	4	1	3	3	5	1	33	9	1	1	1	1	1	0
W211130030	2012	4	1	2	3	5	1	24	9	1	1	1	1	1	0
W409180053	2014	4	1	3	3	5	1	33	9	1	1	1	1	1	0
W107180127	2011	4	1	4	3	5	1	44	9	1	1	1	1	1	0
W010270096	2010	4	1	2	3	5	1	22	9	1	1	1	1	1	0
W406030010	2014	4	1	5	3	5	1	50	9	1	1	1	1	1	0
L701040055	2017	4	1	3	3	5	1	34	9	1	1	1	1	1	0
W405050089	2014	4	1	3	3	5	1	33	9	1	1	1	1	1	0
W508060001	2015	4	1	5	3	5	1	59	9	1	1	1	1	1	0
W404080010	2014	4	1	5	3	5	1	56	9	1	1	1	1	1	0
W306080077	2013	4	1	5	3	5	1	59	9	1	1	1	1	1	0
W008090118	2010	4	1	5	3	5	1	56	9	1	1	1	1	1	0
L708110184	2017	4	1	3	3	5	1	32	9	1	1	1	1	1	0
L702150061	2017	4	1	3	3	5	1	39	9	1	1	1	1	1	0
W605160057	2016	4	1	4	3	5	1	48	9	1	1	1	1	1	0
W309160098	2013	4	1	3	3	5	1	35	9	1	1	1	1	1	0
[truncated: 38,935 more rows]
